# Supplementary material for: Declining malaria in Africa: improving the measurement of progress
Source: Malar J. 2014 Jan 30;13:39. doi: 10.1186/1475-2875-13-39 (PMC3930350; doi:10.1186/1475-2875-13-39)
Supplement: Additional file 2 — This Excel spreadsheet tabulates in full the results of our systematic literature review on studies reporting measured changes in metrics of P. falciparum in Africa. [file 1475-2875-13-39-S2.xls]

## Sheet: Sheet1
External Databse S1
UniqueID	GISID	Year.published	Country	Region	Latitude	Longitude	DataSource	DataSourceDescription	Polygon	Area	StudyStartMonth	StudyStartYear	StudyEndMonth	StudyEndYear	StudyType	MalariaMetricReported	SlideConfirmed	ChangeReported	Direction	X.ChangeReported	Omeara2010	Reference
70	KEN0202	2008	Kenya	Kisumu	-0.0847	34.6314	DSS	DSS data from "Western Kenya"; lat/long are for Kisumu	Admin	Admin	January	2003	December	2007	Retrospective	Number of malaria deaths, unconfirmed	No (verbal autopsy)	Decrease	Decrease	-16%	Yes	(Adazu et al, 2008)
214	GHA0601	2011	Ghana	Keta	5.91368	0.991344	Community	Study participants from Shime sub-district of Keta	Point	Point	July	2007	March	2009	Intervention	PfPR	Yes	Decrease	Decrease	90%	No	(Ahorlu et al, 2011)
215	TZA0501	2011	Tanzania	Kilombero and Ulanga	-8.81081	36.5852	DSS	Ifakara DSS in Kilobero and Ulanga (digitized DSS area using map provided in paper)	Unknown	Digitize	January	2004	December	2008	Cross-sectional	Incidence, unconfirmed (community)	No	Decrease	Decrease	34% decrease in fever; 46% decrease in convulsions	No	(Alba et al, 2011)
327	ETH0601	2011	Ethiopia	Jimma	7.68356	36.8333	Community	Reported cases from in Jimma town/zone to MoH (lat/long from paper)	Point	Point	January	2000	December	2009	Retrospective	Number of cases, confirmed (inpatient and outpatient)	Yes	No change	None	Increased by about 80% in 2005 before decreasing and increasing again to approximately starting level	No	(Alemu et al, 2011)
99	TZA0201	2004	Tanzania	Muheza	-4.909	38.879	Literature and health facilities	Various sources throughout district	Admin	Admin	January	1933	December	2003	Retrospective	PfPR	NR	None	None	No change in prevalence or incidence data	Yes	(Alilio et al, 2004)
100	TZA0201	2004	Tanzania	Muheza	-4.909	38.879	Literature and health facilities	Various sources throughout district	Admin	Admin	January	1933	December	2003	Retrospective	Incidence, unconfirmed (inpatient and outpatient)	NR	None	None	No change in prevalence or incidence data	Yes	(Alilio et al, 2004)
370	KEN0427	2010	Kenya	Kericho	-0.3	35.37	Health facility	Confirmed cases from hospital serving several tea estates, now Unilever Tea Kenya Ltd (lat/long from paper)	Unknown	Catchment	January	1966	December	2002	Time-series	Number of cases, confirmed (inpatient)	Yes	Decrease (following very large increase in the 1990s and early 2000s)	Decrease	-~50%	No	(Alonso et al, 2010)
328	KEN0302	2012	Kenya	Asembo	-1.402	34.3648	Community	Randomly sampled households from CDC light traps in Asembo	Admin	Admin	May	2002	December	2004	Entomological sampling (light trap)	EIR	NA	Increase	Increase	43%	No	(Amek et al, 2012)
216	TZA0502	2011	Zanzibar (Tanzania)	Unguja and Pemba	-5.78414	39.5018	Health facility	Data from six district hospitals	Admin	Digitize	January	1999	December	2008	Retrospective	SPR (outpatient)	Yes	Decrease	Decrease	-99.5%	No	(Aregawi et al, 2011)
217	TZA0411	2011	Zanzibar (Tanzania)	Chakechake	-5.24564	39.7667	Health facility	Chakechake district hospital (lat/long is for Chake Chake)	Unknown	Catchment	January	1999	December	2008	Retrospective	Number of cases, confirmed (inpatient)	Yes	Decrease	Decrease	-~80%	No	(Aregawi et al, 2011)
218	TZA0411	2011	Zanzibar (Tanzania)	Chakechake	-5.24564	39.7667	Health facility	Chakechake district hospital (lat/long is for Chake Chake)	Unknown	Catchment	January	1999	December	2008	Retrospective	Number of malaria deaths, confirmed (inpatient)	Yes	Decrease	Decrease	-~95%	No	(Aregawi et al, 2011)
219	TZA0412	2011	Zanzibar (Tanzania)	Mkoani	-5.36634	39.65	Health facility	Mkoani district hospital (lat/long for Mkoani)	Unknown	Catchment	January	1999	December	2008	Retrospective	Number of cases, confirmed (inpatient)	Yes	Decrease	Decrease	-~80%	No	(Aregawi et al, 2011)
220	TZA0412	2011	Zanzibar (Tanzania)	Mkoani	-5.36634	39.65	Health facility	Mkoani district hospital (lat/long for Mkoani)	Unknown	Catchment	January	1999	December	2008	Retrospective	Number of malaria deaths, confirmed (inpatient)	Yes	Decrease	Decrease	-~75%	No	(Aregawi et al, 2011)
221	TZA0413	2011	Zanzibar (Tanzania)	Wete	-5.06111	39.7201	Health facility	Wete district hospital (lat/long is for hospital in Wete)	Unknown	Catchment	January	1999	December	2008	Retrospective	Number of cases, confirmed (inpatient)	Yes	Decrease	Decrease	-~80%	No	(Aregawi et al, 2011)
222	TZA0413	2011	Zanzibar (Tanzania)	Wete	-5.06111	39.7201	Health facility	Wete district hospital (lat/long is for hospital in Wete)	Unknown	Catchment	January	1999	December	2008	Retrospective	Number of malaria deaths, confirmed (inpatient)	Yes	Decrease	Decrease	-~75%	No	(Aregawi et al, 2011)
223	TZA0414	2011	Zanzibar (Tanzania)	Kivunge	-5.88252	39.2832	Health facility	Kivunge primary health centre (lat/long is for Kivunge)	Unknown	Catchment	January	1999	December	2008	Retrospective	Number of cases, confirmed (inpatient)	Yes	Decrease	Decrease	-~90%	No	(Aregawi et al, 2011)
224	TZA0414	2011	Zanzibar (Tanzania)	Kivunge	-5.88252	39.2832	Health facility	Kivunge primary health centre (lat/long is for Kivunge)	Unknown	Catchment	January	1999	December	2008	Retrospective	Number of malaria deaths, confirmed (inpatient)	Yes	Decrease	Decrease	-~70%	No	(Aregawi et al, 2011)
225	TZA0415	2011	Zanzibar (Tanzania)	Makunduchi	-6.41681	39.5556	Health facility	Makunduchi primary health centre (lat/long for Makunduchi hospital)	Unknown	Catchment	January	1999	December	2008	Retrospective	Number of cases, confirmed (inpatient)	Yes	Decrease	Decrease	-~95%	No	(Aregawi et al, 2011)
226	TZA0415	2011	Zanzibar (Tanzania)	Makunduchi	-6.41681	39.5556	Health facility	Makunduchi primary health centre (lat/long for Makunduchi hospital)	Unknown	Catchment	January	1999	December	2008	Retrospective	Number of malaria deaths, confirmed (inpatient)	Yes	Decrease	Decrease	-~100%	No	(Aregawi et al, 2011)
227	TZA0416	2011	Zanzibar (Tanzania)	Micheweni	-4.98108	39.8509	Health facility	Micheweni primary health centre	Unknown	Catchment	January	1999	December	2008	Retrospective	Number of cases, confirmed (inpatient)	Yes	Decrease	Decrease	-~85%	No	(Aregawi et al, 2011)
228	TZA0416	2011	Zanzibar (Tanzania)	Micheweni	-4.98108	39.8509	Health facility	Micheweni primary health centre	Unknown	Catchment	January	1999	December	2008	Retrospective	Number of malaria deaths, confirmed (inpatient)	Yes	Decrease	Decrease	-~100%	No	(Aregawi et al, 2011)
134	ZAF0401	2005	South Africa	Ndumo	-26.9339	32.2824	Health facility	Reported cases for Ndumo clinic (lat/long for Ndumo)	Unknown	Catchment	January	2000	December	2003	Retrospective	Number of cases, confirmed (outpatient)	Yes	Decrease	Decrease	-99%	Yes	(Barnes et al, 2005)
135	ZAF0402	2005	South Africa	Mosvold	-27.1327	31.9947	Health facility	Reported cases from Mosvold hospital (lat/long for Mosvold Hospital)	Unknown	Catchment	January	2000	December	2003	Retrospective	Number of cases, confirmed (outpatient)	Yes	Decrease	Decrease	-99%	Yes	(Barnes et al, 2005)
136	ZAF0402	2005	South Africa	Mosvold	-27.1327	31.9947	Health facility	Reported cases from Mosvold hospital (lat/long for Mosvold Hospital)	Unknown	Catchment	January	2000	December	2003	Retrospective	Number of cases, confirmed (inpatient)	Yes	Decrease	Decrease	-99%	Yes	(Barnes et al, 2005)
137	ZAF0402	2005	South Africa	Mosvold	-27.1327	31.9947	Health facility	Reported cases from Mosvold hospital (lat/long for Mosvold Hospital)	Unknown	Catchment	January	2000	December	2003	Retrospective	Number of malaria deaths, confirmed	Yes	Decrease	Decrease	-97%	Yes	(Barnes et al, 2005)
138	ZAF0403	2005	South Africa	Manguzi	-26.9912	32.751	Health facility	Reported cases from Manguzi hospital and clinics (lat/long for Manguzi)	Unknown	Catchment	January	2000	December	2003	Retrospective	Number of cases, confirmed (outpatient)	Yes	Decrease	Decrease	-99%	Yes	(Barnes et al, 2005)
139	ZAF0403	2005	South Africa	Manguzi	-26.9912	32.751	Health facility	Reported cases from Manguzi hospital and clinics (lat/long for Manguzi)	Unknown	Catchment	January	2000	December	2003	Retrospective	Number of cases, confirmed (inpatient)	Yes	Decrease	Decrease	-97%	Yes	(Barnes et al, 2005)
140	ZAF0403	2005	South Africa	Manguzi	-26.9912	32.751	Health facility	Reported cases from Manguzi hospital and clinics (lat/long for Manguzi)	Unknown	Catchment	January	2000	December	2003	Retrospective	Number of malaria deaths, confirmed	Yes	Decrease	Decrease	-93%	Yes	(Barnes et al, 2005)
141	ZAF0404	2005	South Africa	Bethesda	-27.568	32.0822	Health facility	Reported cases from Bethesda hospital (lat/long for Bethesda Hospital)	Unknown	Catchment	January	2000	December	2003	Retrospective	Number of cases, confirmed (outpatient)	Yes	Decrease	Decrease	-99%	Yes	(Barnes et al, 2005)
142	ZAF0404	2005	South Africa	Bethesda	-27.568	32.0822	Health facility	Reported cases from Bethesda hospital (lat/long for Bethesda Hospital)	Unknown	Catchment	January	2000	December	2003	Retrospective	Number of cases, confirmed (inpatient)	Yes	Decrease	Decrease	-98%	Yes	(Barnes et al, 2005)
143	ZAF0404	2005	South Africa	Bethesda	-27.568	32.0822	Health facility	Reported cases from Bethesda hospital (lat/long for Bethesda Hospital)	Unknown	Catchment	January	2000	December	2003	Retrospective	Number of malaria deaths, confirmed	Yes	Decrease	Decrease	-99%	Yes	(Barnes et al, 2005)
156	MOZ0401	2008	Mozambique	Manhiça	-25.406	32.8071	Health facility	Manhiça district hospital (lat/long is for Manhiça because hospital could not be found)	Unknown	Catchment	June	2003	May	2005	Retrospective	Number of cases, confirmed (inpatient)	Yes	Decrease	Decrease	-48% decrease in number of cases per child years at risk	Yes	(Bassat et al, 2008)
229	KEN0501	2010	Kenya	Chonyi	-3.76662	39.6905	Community	Cross-sectional surveys done in homes in Chonyi (lat/long for Gandini Chonyi Primary School; could digitize sampling sites)	Unknown	Digitize	NR	1999	NR	2001	Cross-sectional	Incidence, confirmed (community)	Yes	Decrease	Decrease	-31%	No	(Bejon et al, 2010)
230	KEN0502	2010	Kenya	Junju	-3.85946	39.743	Community	Cross-sectional surveys done in homes in Junju (lat/long for Junju primary school; could digitize sampling sites)	Unknown	Digitize	NR	2005	NR	2009	Cross-sectional	Incidence, confirmed (community)	Yes	Decrease	Decrease	-75%	No	(Bejon et al, 2010)
231	KEN0503	2010	Kenya	Ngerenya	-3.50999	39.8617	Community	Cross-sectional surveys done in homes in Ngerenya (lat/long for Ngerenya primary school; could digitize sampling sites)	Unknown	Digitize	NR	1998	NR	2007	Cross-sectional	Incidence, confirmed (community)	Yes	Decrease	Decrease	-96%	No	(Bejon et al, 2010)
179	TZA0202	2007	Zanzibar (Tanzania)	North A district	-5.8609	39.3101	Community	Cross-sectional surveys and records from 13 health facilities throughout district	Admin	Admin	May	2003	May	2006	Cross-sectional	PfPR	Yes	Decrease	Decrease	-50%	Yes	(Bhattarai et al, 2007)
180	TZA0202	2007	Zanzibar (Tanzania)	North A district	-5.8609	39.3101	Community	Cross-sectional surveys and records from 13 health facilities throughout district	Admin	Admin	May	2003	May	2006	Cross-sectional	Number of cases, unconfirmed (inpatient and outpatient)	No	Decrease	Decrease	-77%	Yes	(Bhattarai et al, 2007)
181	TZA0202	2007	Zanzibar (Tanzania)	North A district	-5.8609	39.3101	Community	Cross-sectional surveys and records from 13 health facilities throughout district	Admin	Admin	May	2003	May	2006	Cross-sectional	Number of malaria deaths, unconfirmed	No	Decrease	Decrease	-75%	Yes	(Bhattarai et al, 2007)
169	GAB0401	2009	Gabon	Libreville	0.39235	9.44848	Health facility	Malaria Clinical Research Unit in Centre Hospitalier de Libreville (lat/long is for hospital in Libreville)	Unknown	Catchment	August	2000	December	2008	Prospective/observational	SPR (inpatient and outpatient)	Yes	Decrease	Decrease	-80% (reduction in cases from 2000 to 2007 with slight increase in 2008)	Yes	(Bouyou-Akotet et al, 2009)
232	SEN0401	2011	Senegal	M'lomp	12.5617	-16.5762	Health facility	M'lomp village dispensary	Unknown	Catchment	January	1996	December	2010	Retrospective	PfPR	Yes (RDT after 2007)	Decrease	Decrease	-52%	No	(Brasseur et al, 2011)
97	UGA0101	2009	Uganda	Kanungu	-0.081931	29.7275	Health facility	District surveillance	Admin	Admin	August	2006	July	2008	Cross-sectional	SPR (outpatient)	Yes	Decrease	Decrease	-70%	Yes	(Bukirwa et al, 2009)
98	UGA0101	2009	Uganda	Kanungu	-0.081931	29.7275	Health facility	District surveillance	Admin	Admin	August	2006	July	2008	Cross-sectional	SPR (outpatient)	Yes	Decrease	Decrease	-65%	Yes	(Bukirwa et al, 2009)
161	GMB0401	2008	Gambia	Fajara	13.4733	-16.6889	Health facility	MRC hospital in Fajara (lat/long for MRC facility in Fajara)	Unknown	Catchment	January	1999	December	2007	Retrospective	Number of cases, confirmed (inpatient)	No	Decrease	Decrease	-0.74	Yes	(Ceesay et al, 2008)
162	GMB0401	2008	Gambia	Fajara	13.4733	-16.6889	Health facility	MRC hospital in Fajara (lat/long for MRC facility in Fajara)	Unknown	Catchment	January	1999	December	2007	Retrospective	SPR (outpatient)	Yes	Decrease	Decrease	-73%	Yes	(Ceesay et al, 2008)
163	GMB0401	2008	Gambia	Fajara	13.4733	-16.6889	Health facility	MRC hospital in Fajara (lat/long for MRC facility in Fajara)	Unknown	Catchment	January	1999	December	2007	Retrospective	Number of malaria deaths, confirmed	No	Decrease	Decrease	-100%	Yes	(Ceesay et al, 2008)
164	GMB0402	2008	Gambia	Sibanor	13.2127	-16.1959	Health facility	Sibanor health facility (lat/long for Sibanor; health facility could not be found)	Unknown	Catchment	February	2001	December	2007	Retrospective	Number of cases, confirmed (inpatient)	NR	Decrease	Decrease	-69%	Yes	(Ceesay et al, 2008)
165	GMB0403	2008	Gambia	Farafenni	13.575	-15.6072	Health facility	Farafenni health facility (lat/long for hospital in Farafenni)	Unknown	Catchment	March	2001	December	2007	Retrospective	Number of cases, confirmed (inpatient)	Yes	Decrease	Decrease	-27%	Yes	(Ceesay et al, 2008)
166	GMB0403	2008	Gambia	Farafenni	13.575	-15.6072	Health facility	Farafenni health facility (lat/long for hospital in Farafenni)	Unknown	Catchment	March	2001	December	2007	Retrospective	SPR (outpatient)	Yes	Decrease	Decrease	-50%	Yes	(Ceesay et al, 2008)
167	GMB0404	2008	Gambia	Brikama	13.2679	-16.6503	Health facility	Brikama health facility (lat/long for Brikama; health facility was not found)	Unknown	Catchment	April	2001	December	2007	Retrospective	SPR (outpatient)	Yes	Decrease	Decrease	-82%	Yes	(Ceesay et al, 2008)
168	GMB0405	2008	Gambia	Keneba	13.3317	-16.0096	Health facility	Keneba health facility (lat/long for Keneba; health facility was not found)	Unknown	Catchment	May	2001	December	2007	Retrospective	SPR (outpatient)	Yes	Decrease	Decrease	-85%	Yes	(Ceesay et al, 2008)
329	GMB0406	2010	Gambia	Fajikunda	13.4151	-16.6661	Health facility	Counted blood slide record from health facility (lat/long is for Fajikunda)	Unknown	Catchment	January	2003	December	2009	Retrospective	SPR (outpatient)	Yes	Decrease	Decrease	-~70%	No	(Ceesay et al, 2010)
330	GMB0407	2010	Gambia	Serekunda	13.4387	-16.6817	Health facility	Counted blood slide record from health facility (lat/long is for Serekunda)	Unknown	Catchment	January	2003	December	2009	Retrospective	SPR (outpatient)	Yes	Decrease	Decrease	-~80%	No	(Ceesay et al, 2010)
331	GMB0408	2010	Gambia	Bwiam	13.2334	-16.0834	Health facility	Counted blood slide record from health facility(lat/long for Bwiam)	Unknown	Catchment	January	2003	December	2009	Retrospective	SPR (outpatient)	Yes	Decrease	Decrease	-~90%	No	(Ceesay et al, 2010)
332	GMB0409	2010	Gambia	Soma	13.4448	-15.5423	Health facility	Counted blood slide record from health facility(lat/long for Soma)	Unknown	Catchment	January	2003	December	2009	Retrospective	SPR (outpatient)	Yes	Decrease	Decrease	-~90%	No	(Ceesay et al, 2010)
333	GMB0410	2010	Gambia	Bansang	13.4344	-14.6504	Health facility	Counted blood slide record from health facility (lat/long for Bansang)	Unknown	Catchment	January	2003	December	2009	Retrospective	SPR (outpatient)	Yes	Decrease	Decrease	-~50%	No	(Ceesay et al, 2010)
334	GMB0411	2010	Gambia	Basse	13.3103	-14.2237	Health facility	Counted blood slides and health facility (lat/long for Basse)	Unknown	Catchment	January	2003	December	2009	Retrospective	SPR (outpatient)	Yes	Decrease	Decrease	-~85%	No	(Ceesay et al, 2010)
335	GMB0401	2010	Gambia	Fajara	13.4733	-16.6889	Health facility	Counted blood slide record from health facility (lat/long for MRC facility in Fajara)	Unknown	Catchment	January	2003	December	2009	Retrospective	SPR (outpatient)	Yes	Decrease	Decrease	-~75%	No	(Ceesay et al, 2010)
336	GMB0404	2010	Gambia	Brikama	13.2679	-16.6503	Health facility	Counted blood slide record from health facility (lat/long for Brikama)	Unknown	Catchment	January	2003	December	2009	Retrospective	SPR (outpatient)	Yes	Decrease	Decrease	-~65%	No	(Ceesay et al, 2010)
337	GMB0403	2010	Gambia	Farafenni	13.575	-15.6072	Health facility	Counted blood slide record from health facility (lat/long for hospital in Farafenni)	Unknown	Catchment	January	2003	December	2009	Retrospective	SPR (outpatient)	Yes	Decrease	Decrease	-~100%	No	(Ceesay et al, 2010)
338	GMB0405	2010	Gambia	Keneba	13.3317	-16.0096	Health facility	Counted blood slide record from health facility (lat/long for Keneba)	Unknown	Catchment	January	2003	December	2009	Retrospective	SPR (outpatient)	Yes	Decrease	Decrease	-~100%	No	(Ceesay et al, 2010)
159	ZMB0401	2009	Zambia	Chongwe	-15.3393	28.6687	Health facility	Chongwe rural health centre (lat/long are for a "district hospital" found in Chongwe)	Unknown	Catchment	January	2003	December	2008	Retrospective	SPR (outpatient)	Yes	Decrease	Decrease	-85%	Yes	(Chanda et al, 2009)
233	ZMB0201	2012	Zambia	Chililabombwe	-12.3521	27.8098	HMIS	Zambian national Health Management Information System data from 2007 to 2008	Admin	Admin	January	2007	December	2008	Retrospective	Number of malaria deaths, confirmed	Yes (or RDT)	Decrease	Decrease	-40%	No	(Chanda et al, 2012)
234	ZMB0202	2012	Zambia	Chingola	-12.5103	27.7544	HMIS	Zambian national Health Management Information System data from 2007 to 2008	Admin	Admin	January	2007	December	2008	Retrospective	Number of malaria deaths, confirmed	Yes (or RDT)	Decrease	Decrease	-42%	No	(Chanda et al, 2012)
235	ZMB0203	2012	Zambia	Chongwe	-15.2102	29.3199	HMIS	Zambian national Health Management Information System data from 2007 to 2008	Admin	Admin	January	2007	December	2008	Retrospective	Number of malaria deaths, confirmed	Yes (or RDT)	Decrease	Decrease	-77%	No	(Chanda et al, 2012)
236	ZMB0204	2012	Zambia	Kabwe	-14.4839	28.3868	HMIS	Zambian national Health Management Information System data from 2007 to 2008	Admin	Admin	January	2007	December	2008	Retrospective	Number of malaria deaths, confirmed	Yes (or RDT)	Increase	Increase	61%	No	(Chanda et al, 2012)
237	ZMB0205	2012	Zambia	Kafue	-15.6512	28.4986	HMIS	Zambian national Health Management Information System data from 2007 to 2008	Admin	Admin	January	2007	December	2008	Retrospective	Number of malaria deaths, confirmed	Yes (or RDT)	No change	None	No significant change	No	(Chanda et al, 2012)
238	ZMB0206	2012	Zambia	Kalulushi	-12.779	27.9794	HMIS	Zambian national Health Management Information System data from 2007 to 2008	Admin	Admin	January	2007	December	2008	Retrospective	Number of malaria deaths, confirmed	Yes (or RDT)	Decrease	Decrease	-74%	No	(Chanda et al, 2012)
239	ZMB0207	2012	Zambia	Kazungula	-17.1031	25.6315	HMIS	Zambian national Health Management Information System data from 2007 to 2008	Admin	Admin	January	2007	December	2008	Retrospective	Number of malaria deaths, confirmed	Yes (or RDT)	Decrease	Decrease	-86%	No	(Chanda et al, 2012)
240	ZMB0208	2012	Zambia	Kitwe	-12.8266	28.2742	HMIS	Zambian national Health Management Information System data from 2007 to 2008	Admin	Admin	January	2007	December	2008	Retrospective	Number of malaria deaths, confirmed	Yes (or RDT)	Increase	Increase	400%	No	(Chanda et al, 2012)
241	ZMB0209	2012	Zambia	Livingstone	-17.7929	25.8678	HMIS	Zambian national Health Management Information System data from 2007 to 2008	Admin	Admin	January	2007	December	2008	Retrospective	Number of malaria deaths, confirmed	Yes (or RDT)	Decrease	Decrease	-78%	No	(Chanda et al, 2012)
242	ZMB0210	2012	Zambia	Luanshya	-13.0933	28.3598	HMIS	Zambian national Health Management Information System data from 2007 to 2008	Admin	Admin	January	2007	December	2008	Retrospective	Number of malaria deaths, confirmed	Yes (or RDT)	Increase	Increase	14%	No	(Chanda et al, 2012)
243	ZMB0211	2012	Zambia	Lusaka	-15.4232	28.3315	HMIS	Zambian national Health Management Information System data from 2007 to 2008	Admin	Admin	January	2007	December	2008	Retrospective	Number of malaria deaths, confirmed	Yes (or RDT)	Decrease	Decrease	-58%	No	(Chanda et al, 2012)
244	ZMB0212	2012	Zambia	Mazabuka	-15.9319	27.9258	HMIS	Zambian national Health Management Information System data from 2007 to 2008	Admin	Admin	January	2007	December	2008	Retrospective	Number of malaria deaths, confirmed	Yes (or RDT)	Decrease	Decrease	-61%	No	(Chanda et al, 2012)
245	ZMB0213	2012	Zambia	Mufulira	-12.559	28.216	HMIS	Zambian national Health Management Information System data from 2007 to 2008	Admin	Admin	January	2007	December	2008	Retrospective	Number of malaria deaths, confirmed	Yes (or RDT)	Increase	Increase	11%	No	(Chanda et al, 2012)
246	ZMB0214	2012	Zambia	Ndola	-12.9769	28.5682	HMIS	Zambian national Health Management Information System data from 2007 to 2008	Admin	Admin	January	2007	December	2008	Retrospective	Number of malaria deaths, confirmed	Yes (or RDT)	Decrease	Decrease	-76%	No	(Chanda et al, 2012)
247	ZMB0215	2012	Zambia	Solwezi	-12.4185	26.1853	HMIS	Zambian national Health Management Information System data from 2007 to 2008	Admin	Admin	January	2007	December	2008	Retrospective	Number of malaria deaths, confirmed	Yes (or RDT)	Decrease	Decrease	-77%	No	(Chanda et al, 2012)
248	ZMB0216	2012	Zambia	Chadiza	-14.0643	32.6219	HMIS	Zambian national Health Management Information System data from 2007 to 2008	Admin	Admin	January	2007	December	2008	Retrospective	Number of malaria deaths, confirmed	Yes (or RDT)	Decrease	Decrease	-59%	No	(Chanda et al, 2012)
249	ZMB0217	2012	Zambia	Chama	-11.2097	32.8204	HMIS	Zambian national Health Management Information System data from 2007 to 2008	Admin	Admin	January	2007	December	2008	Retrospective	Number of malaria deaths, confirmed	Yes (or RDT)	Decrease	Decrease	-45%	No	(Chanda et al, 2012)
250	ZMB0218	2012	Zambia	Chavuma	-13.216	22.3979	HMIS	Zambian national Health Management Information System data from 2007 to 2008	Admin	Admin	January	2007	December	2008	Retrospective	Number of malaria deaths, confirmed	Yes (or RDT)	Increase	Increase	60%	No	(Chanda et al, 2012)
251	ZMB0219	2012	Zambia	Chibombo	-14.8288	28.0706	HMIS	Zambian national Health Management Information System data from 2007 to 2008	Admin	Admin	January	2007	December	2008	Retrospective	Number of malaria deaths, confirmed	Yes (or RDT)	Decrease	Decrease	-50%	No	(Chanda et al, 2012)
252	ZMB0220	2012	Zambia	Chinsali	-10.7728	31.9064	HMIS	Zambian national Health Management Information System data from 2007 to 2008	Admin	Admin	January	2007	December	2008	Retrospective	Number of malaria deaths, confirmed	Yes (or RDT)	Decrease	Decrease	-74%	No	(Chanda et al, 2012)
253	ZMB0221	2012	Zambia	Kalabo	-15.0138	22.4206	HMIS	Zambian national Health Management Information System data from 2007 to 2008	Admin	Admin	January	2007	December	2008	Retrospective	Number of malaria deaths, confirmed	Yes (or RDT)	No change	None	No significant change	No	(Chanda et al, 2012)
254	ZMB0222	2012	Zambia	Kalomo	-17.1606	26.521	HMIS	Zambian national Health Management Information System data from 2007 to 2008	Admin	Admin	January	2007	December	2008	Retrospective	Number of malaria deaths, confirmed	Yes (or RDT)	Decrease	Decrease	-48%	No	(Chanda et al, 2012)
255	ZMB0223	2012	Zambia	Luangwa	-15.4327	29.9958	HMIS	Zambian national Health Management Information System data from 2007 to 2008	Admin	Admin	January	2007	December	2008	Retrospective	Number of malaria deaths, confirmed	Yes (or RDT)	Decrease	Decrease	-46%	No	(Chanda et al, 2012)
256	ZMB0224	2012	Zambia	Namwala	-15.943	26.7813	HMIS	Zambian national Health Management Information System data from 2007 to 2008	Admin	Admin	January	2007	December	2008	Retrospective	Number of malaria deaths, confirmed	Yes (or RDT)	Decrease	Decrease	-69%	No	(Chanda et al, 2012)
257	ZMB0225	2012	Zambia	Nyimba	-14.4016	30.5752	HMIS	Zambian national Health Management Information System data from 2007 to 2008	Admin	Admin	January	2007	December	2008	Retrospective	Number of malaria deaths, confirmed	Yes (or RDT)	Decrease	Decrease	-39%	No	(Chanda et al, 2012)
258	ZMB0226	2012	Zambia	Milengi	-11.9594	29.1583	HMIS	Zambian national Health Management Information System data from 2007 to 2008	Admin	Admin	January	2007	December	2008	Retrospective	Number of malaria deaths, confirmed	Yes (or RDT)	Increase	Increase	20%	No	(Chanda et al, 2012)
259	ZMB0227	2012	Zambia	Mwinilunga	-11.9251	24.6245	HMIS	Zambian national Health Management Information System data from 2007 to 2008	Admin	Admin	January	2007	December	2008	Retrospective	Number of malaria deaths, confirmed	Yes (or RDT)	Increase	Increase	4%	No	(Chanda et al, 2012)
260	ZMB0228	2012	Zambia	Samfya	-11.4957	29.7808	HMIS	Zambian national Health Management Information System data from 2007 to 2008	Admin	Admin	January	2007	December	2008	Retrospective	Number of malaria deaths, confirmed	Yes (or RDT)	Decrease	Decrease	-44%	No	(Chanda et al, 2012)
261	ZMB0229	2012	Zambia	Sesheke	-16.7452	24.4088	HMIS	Zambian national Health Management Information System data from 2007 to 2008	Admin	Admin	January	2007	December	2008	Retrospective	Number of malaria deaths, confirmed	Yes (or RDT)	Decrease	Decrease	-41%	No	(Chanda et al, 2012)
262	ZMB0230	2012	Zambia	Zambezi	-13.5438	23.0545	HMIS	Zambian national Health Management Information System data from 2007 to 2008	Admin	Admin	January	2007	December	2008	Retrospective	Number of malaria deaths, confirmed	Yes (or RDT)	Decrease	Decrease	-36%	No	(Chanda et al, 2012)
339	KEN0424	2012	Kenya	Maseno	-0.006995	34.5947	Health facility	Hospital inpatient records (lat/long for hospital near Maseno)	Unknown	Catchment	February	1980	January	2010	Time-series	Number of cases, unconfirmed (inpatient)	No	Decrease	Decrease	-~80% from large peak in late 90s (another large peak was observed in late 80s)	No	(Chaves et al, 2012)
340	KEN0425	2012	Kenya	Kendu Bay	-0.371301	34.6506	Health facility	Hospital inpatient records (lat/long for Kendu Bay District Hospital)	Unknown	Catchment	March	1980	February	2010	Time-series	Number of cases, unconfirmed (inpatient)	No	Decrease	Decrease	-~95% from peak in late 90s (there was also a large peak in the mid 80s)	No	(Chaves et al, 2012)
341	KEN0411	2012	Kenya	Kisii	-0.670752	34.7716	Health facility	Hospital inpatient records (lat/long for Kisii district hospital)	Unknown	Catchment	April	1980	March	2010	Time-series	Number of cases, unconfirmed (inpatient)	No	Decrease	Decrease	-~85%from largest peak in late 90s	No	(Chaves et al, 2012)
342	KEN0426	2012	Kenya	Kapsabet	0.202474	35.0928	Health facility	Hospital inpatient records (lat/long for Kapsabet Health Care Centre)	Unknown	Catchment	May	1980	April	2010	Time-series	Number of cases, unconfirmed (inpatient)	No	Decrease	Decrease	-~80% from largest peak in the mid/late 90s	No	(Chaves et al, 2012)
343	KEN0410	2012	Kenya	Kericho	-0.371333	35.2802	Health facility	Kericho district hospital (catchment not all of Kericho)	Unknown	Catchment	June	1980	May	2010	Time-series	Number of cases, unconfirmed (inpatient)	Yes	Decrease	Decrease	-~100% from largest peak in late 90s	No	(Chaves et al, 2012)
158	ZMB0001	2010	Zambia	National	-13.4604	27.7933	HMIS	Zambia national survey data	Admin	Admin	January	2000	December	2008	Retrospective	PfPR	Yes	Decrease	Decrease	-53%	Yes	(Chizema-Kawesha et al, 2010)
263	UGA0601	2010	Uganda	Mulago, Kampala	0.343106	32.5782	Community	Cohort of children in Mulago III Parish in Kampala	Point	Point	November	2004	December	2008	Cohort treatment trial	PfPR (asymptomatic)	Yes	Decrease	Decrease	-88%	No	(Clark et al, 2010)
345	GNQ0501	2011	Equatorial Guinea	Malabo region, Bioko Island	3.72136	8.787	Community	Cross-sectional surveys at 5 sentinel sites (Campo Yaunde, Central, Ela Nguema, Santa Maria, Semu)	Unknown	Digitize	NR	2004	NR	2008	Cross-sectional	PfPR	No (RDT)	Decrease	Decrease	-65%	No	(Cook et al, 2011)
344	GNQ0501	2011	Equatorial Guinea	Malabo region, Bioko Island	3.72136	8.787	Community	Cross-sectional surveys at 5 sentinel sites (Campo Yaunde, Central, Ela Nguema, Santa Maria, Semu)	Unknown	Digitize	NR	2004	NR	2008	Cross-sectional	Seroconversion rate	NA	Decrease	Decrease	-71%	No	(Cook et al, 2011)
347	GNQ0502	2011	Equatorial Guinea	North West region, Bioko Island	3.66547	8.69205	Community	Cross-sectional surveys at 4 sentinel sites (Basacato del Oeste, Sacriba, Sampaca, Punta Europa)	Unknown	Digitize	NR	2004	NR	2008	Cross-sectional	PfPR	No (RDT)	Decrease	Decrease	-36%	No	(Cook et al, 2011)
350	GNQ0503	2011	Equatorial Guinea	North East region, Bioko Island	3.66514	8.87102	Community	Cross-sectional surveys at 3 sentinel sites (Bakake, Baney, Rebola)	Unknown	Digitize	NR	2004	NR	2008	Cross-sectional	PfPR	No (RDT)	Decrease	Decrease	-78%	No	(Cook et al, 2011)
349	GNQ0503	2011	Equatorial Guinea	North East region, Bioko Island	3.66514	8.87102	Community	Cross-sectional surveys at 3 sentinel sites (Bakake, Baney, Rebola)	Unknown	Digitize	NR	2004	NR	2008	Cross-sectional	Seroconversion rate	NA	Decrease	Decrease	-81%	No	(Cook et al, 2011)
353	GNQ0504	2011	Equatorial Guinea	South East region, Bioko Island	3.47218	8.77702	Community	Cross-sectional surveys at 2 sentinel sites (Bilelipa and Riaba)	Unknown	Digitize	NR	2004	NR	2008	Cross-sectional	PfPR	No (RDT)	Decrease	Decrease	-50%	No	(Cook et al, 2011)
352	GNQ0504	2011	Equatorial Guinea	South East region, Bioko Island	3.47218	8.77702	Community	Cross-sectional surveys at 2 sentinel sites (Bilelipa and Riaba)	Unknown	Digitize	NR	2004	NR	2008	Cross-sectional	Seroconversion rate	NA	Decrease	Decrease	-95%	No	(Cook et al, 2011)
356	GNQ0505	2011	Equatorial Guinea	South West region, Bioko Island	3.43097	8.5286	Community	Cross-sectional surveys at 2 sentinel sites (Batete and Luba)	Unknown	Digitize	NR	2004	NR	2008	Cross-sectional	PfPR	No (RDT)	Decrease	Decrease	-60%	No	(Cook et al, 2011)
355	GNQ0505	2011	Equatorial Guinea	South West region, Bioko Island	3.43097	8.5286	Community	Cross-sectional surveys at 2 sentinel sites (Batete and Luba)	Unknown	Digitize	NR	2004	NR	2008	Cross-sectional	Seroconversion rate	NA	Decrease	Decrease	-90%	No	(Cook et al, 2011)
133	ZAF0101	2004	South Africa	KwaZulu-Natal	-28.684	30.7569	HMIS	Province level reported malaria cases	Admin	Admin	January	1970	December	2000	Retrospective	Number of cases, confirmed (inpatient and outpatient)	Yes	Increase	Increase	98%	Yes	(Craig et al, 2004 Part I & Craig et al, 2005 Part II)
264	UGA0501	2011	Uganda	Greater Mbarara	-0.433046	30.7813	Community	Various survey locations throughout the Greater Mbarara area	Admin	Digitize	January	2004	August	2010	Cross-sectional	PfPR	Yes (and RDT)	Decrease	Decrease	46% in rural areas, 93% in urban areas	No	(De Beaudrap et al, 2011)
358	GHA0501	2010	Ghana	Kintampo	8.07819	-1.74731	Community	Sampling from 16 communities in Kintampo North and South districts	Unknown	Digitize	November	2003	November	2005	Entomological sampling (light trap)	EIR	NA	Decrease	Decrease	-14%	No	(Dery et al, 2010)
265	ZMB0501	2011	Zambia	Luangwa	-15.4327	29.9958	Community	Houses sampled along main road on eastern edge of district	Unknown	Digitize	April	2008	April	2010	Cross-sectional	PfPR	Yes (and RDT)	None	None	No significant change	No	(Eisele et al, 2011 and Keating et al, 2009)
359	MWI0401	2010	Malawi	Blantyre	-15.8031	35.0214	Health facility	Pregnant women recruited at Queen Elizabeth Central Hospital (lat/long for hospital)	Unknown	Catchment	July	1997	August	2006	Longitudinal	SPR (peripheral in pregnant women)	Yes	Decrease	Decrease	-79%	No	(Feng et al, 2010)
360	MWI0401	2010	Malawi	Blantyre	-15.8031	35.0214	Health facility	Pregnant women recruited at Queen Elizabeth Central Hospital (lat/long for hospital)	Unknown	Catchment	July	1997	August	2006	Longitudinal	SPR (placental in pregnant women)	Yes	Decrease	Decrease	-73%	No	(Feng et al, 2010)
361	SEN0502	2011	Senegal	Dakar	14.7478	-17.3981	Community	45 zones in Dakar, Pikine, Thiaroye and Guediawaye	Admin	Digitize	September	2007	December	2010	Entomological sampling (HLC)	EIR	NA	No change	None	No significant change	No	(Gadiaga et al, 2011)
309	BFA0601	2013	Burkina Faso	Bourasso	12.6335	-3.71664	Community	Cross-sectional surveys in the village of Bourasso	Point	Point	October	2009	April	2012	Cross-sectional	PfPR	Yes	Decrease	Decrease	-38%	No	(Geiger et al, 2013)
157	ZAF0103	2008	South Africa	Limpopo	-23.7094	29.2849	HMIS	Limpopo Department of Health and Social Development reporting system	Admin	Admin	January	1998	December	2007	Retrospective	Incidence, confirmed (inpatient and outpatient)	Yes (or RDT)	Decrease	Decrease	-69%	Yes	(Gerritsen et al, 2008)
92	BDI0105	2007	Burundi	Karuzi	-3.13502	30.1196	Health facility	Reported cases from local health facilities	Admin	Admin	January	1997	December	2003	Retrospective	Incidence, unconfirmed (outpatient)	No	Increase	Increase	Slight increase, with one large peak	Yes	(Gomez-Elipe et al, 2007)
7	ERI0201	2008	Eritrea	Akurdet	15.5559	37.923	HMIS	NMCP and NHMIS data by subzoba throughout country	Admin	Admin	January	1998	December	2003	Retrospective (during intervention)	Incidence, unconfirmed (national health system data)	No	Decrease	Decrease	-(75-98%)	Yes	(Graves et al, 2008)
8	ERI0202	2008	Eritrea	Haikota	15.2281	36.9854	HMIS	NMCP and NHMIS data by subzoba throughout country	Admin	Admin	January	1998	December	2003	Retrospective (during intervention)	Incidence, unconfirmed (national health system data)	No	Decrease	Decrease	-(67-99%)	Yes	(Graves et al, 2008)
9	ERI0203	2008	Eritrea	Dge	15.6932	37.5289	HMIS	NMCP and NHMIS data by subzoba throughout country	Admin	Admin	January	1998	December	2003	Retrospective (during intervention)	Incidence, unconfirmed (national health system data)	No	Decrease	Decrease	-(86-100%)	Yes	(Graves et al, 2008)
10	ERI0204	2008	Eritrea	Forto	15.8031	36.9646	HMIS	NMCP and NHMIS data by subzoba throughout country	Admin	Admin	January	1998	December	2003	Retrospective (during intervention)	Incidence, unconfirmed (national health system data)	No	Decrease	Decrease	-(86-100%)	Yes	(Graves et al, 2008)
11	ERI0205	2008	Eritrea	Gonei	15.1397	37.394	HMIS	NMCP and NHMIS data by subzoba throughout country	Admin	Admin	January	1998	December	2003	Retrospective (during intervention)	Incidence, unconfirmed (national health system data)	No	Decrease	Decrease	-(33-50%)	Yes	(Graves et al, 2008)
12	ERI0206	2008	Eritrea	Barentu	15.0986	37.6598	HMIS	NMCP and NHMIS data by subzoba throughout country	Admin	Admin	January	1998	December	2003	Retrospective (during intervention)	Incidence, unconfirmed (national health system data)	No	Decrease	Decrease	-(50-66%)	Yes	(Graves et al, 2008)
13	ERI0207	2008	Eritrea	Logo Anseba	15.4296	38.6621	HMIS	NMCP and NHMIS data by subzoba throughout country	Admin	Admin	January	1998	December	2003	Retrospective (during intervention)	Incidence, unconfirmed (national health system data)	No	Decrease	Decrease	-(50-98%)	Yes	(Graves et al, 2008)
14	ERI0208	2008	Eritrea	Mensura	15.4468	38.2417	HMIS	NMCP and NHMIS data by subzoba throughout country	Admin	Admin	January	1998	December	2003	Retrospective (during intervention)	Incidence, unconfirmed (national health system data)	No	Decrease	Decrease	-(50-57%)	Yes	(Graves et al, 2008)
15	ERI0209	2008	Eritrea	Mogolo	15.3122	37.7393	HMIS	NMCP and NHMIS data by subzoba throughout country	Admin	Admin	January	1998	December	2003	Retrospective (during intervention)	Incidence, unconfirmed (national health system data)	No	Decrease	Decrease	-(71-75%)	Yes	(Graves et al, 2008)
16	ERI0210	2008	Eritrea	Ormhajer	14.6554	37.7927	HMIS	NMCP and NHMIS data by subzoba throughout country	Admin	Admin	January	1998	December	2003	Retrospective (during intervention)	Incidence, unconfirmed (national health system data)	No	Decrease	Decrease	-(25-33%)	Yes	(Graves et al, 2008)
17	ERI0211	2008	Eritrea	Shambqo	14.9586	37.8923	HMIS	NMCP and NHMIS data by subzoba throughout country	Admin	Admin	January	1998	December	2003	Retrospective (during intervention)	Incidence, unconfirmed (national health system data)	No	Decrease	Decrease	-(71-75%)	Yes	(Graves et al, 2008)
18	ERI0212	2008	Eritrea	Molqi	14.9998	38.2794	HMIS	NMCP and NHMIS data by subzoba throughout country	Admin	Admin	January	1998	December	2003	Retrospective (during intervention)	Incidence, unconfirmed (national health system data)	No	Increase	Increase	(100-5000%)	Yes	(Graves et al, 2008)
19	ERI0213	2008	Eritrea	Tesseney	15.1404	36.643	HMIS	NMCP and NHMIS data by subzoba throughout country	Admin	Admin	January	1998	December	2003	Retrospective (during intervention)	Incidence, unconfirmed (national health system data)	No	Decrease	Decrease	-(50-57%)	Yes	(Graves et al, 2008)
20	ERI0214	2008	Eritrea	La'elay Gash	14.6325	37.4049	HMIS	NMCP and NHMIS data by subzoba throughout country	Admin	Admin	January	1998	December	2003	Retrospective (during intervention)	Incidence, unconfirmed (national health system data)	No	Decrease	Decrease	-50%	Yes	(Graves et al, 2008)
21	ERI0215	2008	Eritrea	Adi Tekeliezan	15.6207	38.7741	HMIS	NMCP and NHMIS data by subzoba throughout country	Admin	Admin	January	1998	December	2003	Retrospective (during intervention)	Incidence, unconfirmed (national health system data)	No	No change	None	None	Yes	(Graves et al, 2008)
22	ERI0216	2008	Eritrea	Elabrered	15.6913	38.5631	HMIS	NMCP and NHMIS data by subzoba throughout country	Admin	Admin	January	1998	December	2003	Retrospective (during intervention)	Incidence, unconfirmed (national health system data)	No	Decrease	Decrease	-(50-98%)	Yes	(Graves et al, 2008)
23	ERI0217	2008	Eritrea	Geleb	15.8088	38.7196	HMIS	NMCP and NHMIS data by subzoba throughout country	Admin	Admin	January	1998	December	2003	Retrospective (during intervention)	Incidence, unconfirmed (national health system data)	No	No change	None	None	Yes	(Graves et al, 2008)
24	ERI0218	2008	Eritrea	Keren	15.8038	38.4178	HMIS	NMCP and NHMIS data by subzoba throughout country	Admin	Admin	January	1998	December	2003	Retrospective (during intervention)	Incidence, unconfirmed (national health system data)	No	Decrease	Decrease	-(50-98%)	Yes	(Graves et al, 2008)
25	ERI0219	2008	Eritrea	Hagaz	15.7511	38.2503	HMIS	NMCP and NHMIS data by subzoba throughout country	Admin	Admin	January	1998	December	2003	Retrospective (during intervention)	Incidence, unconfirmed (national health system data)	No	Decrease	Decrease	-(75-100%)	Yes	(Graves et al, 2008)
26	ERI0220	2008	Eritrea	Halhal	16.0204	38.216	HMIS	NMCP and NHMIS data by subzoba throughout country	Admin	Admin	January	1998	December	2003	Retrospective (during intervention)	Incidence, unconfirmed (national health system data)	No	No change	None	None	Yes	(Graves et al, 2008)
27	ERI0221	2008	Eritrea	Habero	16.3302	38.3093	HMIS	NMCP and NHMIS data by subzoba throughout country	Admin	Admin	January	1998	December	2003	Retrospective (during intervention)	Incidence, unconfirmed (national health system data)	No	Decrease	Decrease	-(50-98%)	Yes	(Graves et al, 2008)
28	ERI0222	2008	Eritrea	Asmat	16.3616	37.9741	HMIS	NMCP and NHMIS data by subzoba throughout country	Admin	Admin	January	1998	December	2003	Retrospective (during intervention)	Incidence, unconfirmed (national health system data)	No	Decrease	Decrease	-(50-98%)	Yes	(Graves et al, 2008)
29	ERI0223	2008	Eritrea	Kerkebet	16.1091	37.5745	HMIS	NMCP and NHMIS data by subzoba throughout country	Admin	Admin	January	1998	December	2003	Retrospective (during intervention)	Incidence, unconfirmed (national health system data)	No	Decrease	Decrease	-(67-99%)	Yes	(Graves et al, 2008)
30	ERI02241	2008	Eritrea	Sel'a	16.7981	37.4541	HMIS	NMCP and NHMIS data by subzoba throughout country	Admin	Admin	January	1998	December	2003	Retrospective (during intervention)	Incidence, unconfirmed (national health system data)	No	Decrease	Decrease	-(75-100%)	Yes	(Graves et al, 2008)
31	ERI0224	2008	Eritrea	Hamelmalo	15.9038	38.4334	HMIS	NMCP and NHMIS data by subzoba throughout country	Admin	Admin	January	1998	December	2003	Retrospective (during intervention)	Incidence, unconfirmed (national health system data)	No	No change	None	None	Yes	(Graves et al, 2008)
32	ERI0225	2008	Eritrea	Dbarwa	15.1078	38.7114	HMIS	NMCP and NHMIS data by subzoba throughout country	Admin	Admin	January	1998	December	2003	Retrospective (during intervention)	Incidence, unconfirmed (national health system data)	No	Decrease	Decrease	-(67-99%)	Yes	(Graves et al, 2008)
33	ERI0226	2008	Eritrea	Areza	14.8717	38.5024	HMIS	NMCP and NHMIS data by subzoba throughout country	Admin	Admin	January	1998	December	2003	Retrospective (during intervention)	Incidence, unconfirmed (national health system data)	No	Decrease	Decrease	-(75-100%)	Yes	(Graves et al, 2008)
34	ERI0227	2008	Eritrea	Mendefera	14.8874	38.8206	HMIS	NMCP and NHMIS data by subzoba throughout country	Admin	Admin	January	1998	December	2003	Retrospective (during intervention)	Incidence, unconfirmed (national health system data)	No	No change	None	None	Yes	(Graves et al, 2008)
35	ERI0228	2008	Eritrea	Dekemhare	15.0913	39.0298	HMIS	NMCP and NHMIS data by subzoba throughout country	Admin	Admin	January	1998	December	2003	Retrospective (during intervention)	Incidence, unconfirmed (national health system data)	No	Decrease	Decrease	-(50-98%)	Yes	(Graves et al, 2008)
36	ERI0229	2008	Eritrea	Segeneiti	15.0388	39.2029	HMIS	NMCP and NHMIS data by subzoba throughout country	Admin	Admin	January	1998	December	2003	Retrospective (during intervention)	Incidence, unconfirmed (national health system data)	No	Decrease	Decrease	-(67-99%)	Yes	(Graves et al, 2008)
37	ERI0230	2008	Eritrea	Adi Keih	14.8989	39.3916	HMIS	NMCP and NHMIS data by subzoba throughout country	Admin	Admin	January	1998	December	2003	Retrospective (during intervention)	Incidence, unconfirmed (national health system data)	No	No change	None	None	Yes	(Graves et al, 2008)
38	ERI0231	2008	Eritrea	Senafe	14.6791	39.4902	HMIS	NMCP and NHMIS data by subzoba throughout country	Admin	Admin	January	1998	December	2003	Retrospective (during intervention)	Incidence, unconfirmed (national health system data)	No	No change	None	None	Yes	(Graves et al, 2008)
39	ERI0232	2008	Eritrea	Tsorona	14.6507	39.2428	HMIS	NMCP and NHMIS data by subzoba throughout country	Admin	Admin	January	1998	December	2003	Retrospective (during intervention)	Incidence, unconfirmed (national health system data)	No	Decrease	Decrease	-(86-100%)	Yes	(Graves et al, 2008)
40	ERI0233	2008	Eritrea	Adi Kuala	14.5972	38.8487	HMIS	NMCP and NHMIS data by subzoba throughout country	Admin	Admin	January	1998	December	2003	Retrospective (during intervention)	Incidence, unconfirmed (national health system data)	No	Decrease	Decrease	-(67-99%)	Yes	(Graves et al, 2008)
41	ERI0234	2008	Eritrea	Emni Haili	14.7287	38.7133	HMIS	NMCP and NHMIS data by subzoba throughout country	Admin	Admin	January	1998	December	2003	Retrospective (during intervention)	Incidence, unconfirmed (national health system data)	No	No change	None	None	Yes	(Graves et al, 2008)
42	ERI0235	2008	Eritrea	Mai Mne	14.5657	38.5047	HMIS	NMCP and NHMIS data by subzoba throughout country	Admin	Admin	January	1998	December	2003	Retrospective (during intervention)	Incidence, unconfirmed (national health system data)	No	No change	None	None	Yes	(Graves et al, 2008)
43	ERI0236	2008	Eritrea	Mai Aini	14.8101	39.0701	HMIS	NMCP and NHMIS data by subzoba throughout country	Admin	Admin	January	1998	December	2003	Retrospective (during intervention)	Incidence, unconfirmed (national health system data)	No	Decrease	Decrease	-(75-100%)	Yes	(Graves et al, 2008)
44	ERI0237	2008	Eritrea	Gel'alo	14.8142	40.0873	HMIS	NMCP and NHMIS data by subzoba throughout country	Admin	Admin	January	1998	December	2003	Retrospective (during intervention)	Incidence, unconfirmed (national health system data)	No	Decrease	Decrease	-(33-50%)	Yes	(Graves et al, 2008)
45	ERI0238	2008	Eritrea	Foro	15.1832	39.5267	HMIS	NMCP and NHMIS data by subzoba throughout country	Admin	Admin	January	1998	December	2003	Retrospective (during intervention)	Incidence, unconfirmed (national health system data)	No	Decrease	Decrease	-(67-99%)	Yes	(Graves et al, 2008)
46	ERI0239	2008	Eritrea	Massawa	15.6414	39.3895	HMIS	NMCP and NHMIS data by subzoba throughout country	Admin	Admin	January	1998	December	2003	Retrospective (during intervention)	Incidence, unconfirmed (national health system data)	No	Decrease	Decrease	-(67-99%)	Yes	(Graves et al, 2008)
47	ERI0240	2008	Eritrea	Gindae	15.4935	39.1515	HMIS	NMCP and NHMIS data by subzoba throughout country	Admin	Admin	January	1998	December	2003	Retrospective (during intervention)	Incidence, unconfirmed (national health system data)	No	Decrease	Decrease	-(86-100%)	Yes	(Graves et al, 2008)
48	ERI0241	2008	Eritrea	Sheb	15.8327	39.0903	HMIS	NMCP and NHMIS data by subzoba throughout country	Admin	Admin	January	1998	December	2003	Retrospective (during intervention)	Incidence, unconfirmed (national health system data)	No	No change	None	None	Yes	(Graves et al, 2008)
49	ERI0242	2008	Eritrea	Afabet	16.3777	38.8447	HMIS	NMCP and NHMIS data by subzoba throughout country	Admin	Admin	January	1998	December	2003	Retrospective (during intervention)	Incidence, unconfirmed (national health system data)	No	No change	None	None	Yes	(Graves et al, 2008)
50	ERI0243	2008	Eritrea	Nakfa	16.7525	38.3229	HMIS	NMCP and NHMIS data by subzoba throughout country	Admin	Admin	January	1998	December	2003	Retrospective (during intervention)	Incidence, unconfirmed (national health system data)	No	No change	None	None	Yes	(Graves et al, 2008)
51	ERI0244	2008	Eritrea	Quarura	17.3369	38.6246	HMIS	NMCP and NHMIS data by subzoba throughout country	Admin	Admin	January	1998	December	2003	Retrospective (during intervention)	Incidence, unconfirmed (national health system data)	No	Decrease	Decrease	-(50-98%)	Yes	(Graves et al, 2008)
52	ERI0245	2008	Eritrea	Adobhe	17.2198	38.0822	HMIS	NMCP and NHMIS data by subzoba throughout country	Admin	Admin	January	1998	December	2003	Retrospective (during intervention)	Incidence, unconfirmed (national health system data)	No	No change	None	None	Yes	(Graves et al, 2008)
53	ERI0246	2008	Eritrea	Ara'eta	14.3739	40.955	HMIS	NMCP and NHMIS data by subzoba throughout country	Admin	Admin	January	1998	December	2003	Retrospective (during intervention)	Incidence, unconfirmed (national health system data)	No	No change	None	None	Yes	(Graves et al, 2008)
54	ERI0247	2008	Eritrea	Central Srs	13.7681	41.5408	HMIS	NMCP and NHMIS data by subzoba throughout country	Admin	Admin	January	1998	December	2003	Retrospective (during intervention)	Incidence, unconfirmed (national health system data)	No	No change	None	None	Yes	(Graves et al, 2008)
55	ERI0248	2008	Eritrea	Southern Srs	13.0512	42.301	HMIS	NMCP and NHMIS data by subzoba throughout country	Admin	Admin	January	1998	December	2003	Retrospective (during intervention)	Incidence, unconfirmed (national health system data)	No	No change	None	None	Yes	(Graves et al, 2008)
56	ERI0249	2008	Eritrea	Assab	12.9603	42.6685	HMIS	NMCP and NHMIS data by subzoba throughout country	Admin	Admin	January	1998	December	2003	Retrospective (during intervention)	Incidence, unconfirmed (national health system data)	No	No change	None	None	Yes	(Graves et al, 2008)
155	MOZ0501	2008	Mozambique	Manhiça	-25.406	32.8071	DSS	Manhiça (100 sq. mile according to DSS report) morbidity surveillance system	Unknown	Digitize	June	2003	May	2005	Retrospective	Number of cases, confirmed (outpatient)	Yes	None	None	7.6% decrease, but no significant pattern	Yes	(Guinovart et al, 2008)
362	KEN0504	2011	Kenya	Asembo and Gem	-0.059838	34.3941	DSS	KEMRI/CDC HDSS	Admin	Digitize	NR	2003	NR	2009	Retrospective	PfPR	NR	Decrease	Decrease	-32%	No	(Hamel et al, 2011)
363	KEN0409	2011	Kenya	Asembo and Gem	0.063922	34.287	Health facility	Inpatient cases from Siaya District Hospital	Unknown	Catchment	NR	2003	NR	2009	Retrospective	Number of cases, confirmed (inpatient)	Yes	Increase	Increase	19%	No	(Hamel et al, 2011)
364	KEN0428	2011	Kenya	Asembo and Gem	-0.140644	34.3572	Health facility	Positive blood smears from Lwak Mission Hospital	Unknown	Catchment	July	2006	November	2009	Retrospective	SPR (outpatient)	Yes	Increase	Increase	43%	No	(Hamel et al, 2011)
365	KEN0428	2011	Kenya	Asembo and Gem	-0.140644	34.3572	Health facility	Positive blood smears from Lwak Mission Hospital	Unknown	Catchment	July	2006	November	2009	Retrospective	Malaria death rate	NA	Decrease	Decrease	-14%	No	(Hamel et al, 2011)
371	ETH0602	2012	Ethiopia	Alge	8.06739	37.3659	Community	Cross sectional surveys before and after IRS (lat/long for Alge)	Point	Point	September	1999	February	2002	Cross-sectional	Incidence, confirmed (community)	Yes	Decrease	Decrease	-36%	No	(Hamusse et al, 2012)
372	ETH0603	2012	Ethiopia	Bagaya	8.78347	38.9833	Community	Cross sectional surveys before and after IRS (lat/long for Bishoftu Hayk')	Point	Point	September	1999	February	2002	Cross-sectional	Incidence, confirmed (community)	Yes	Decrease	Decrease	-59%	No	(Hamusse et al, 2012)
373	ETH0604	2012	Ethiopia	Dibdibe	9.75	38.65	Community	Cross sectional surveys before and after IRS (lat/long for Dibdibe in Oromia)	Point	Point	September	1999	February	2002	Cross-sectional	Incidence, confirmed (community)	Yes	Decrease	Decrease	-55%	No	(Hamusse et al, 2012)
374	ETH0605	2012	Ethiopia	Dal-gote	9.56825	38.4164	Community	Cross sectional surveys before and after IRS (lat/long for Dalota)	Point	Point	September	1999	February	2002	Cross-sectional	Incidence, confirmed (community)	Yes	Increase	Increase	49%	No	(Hamusse et al, 2012)
375	ETH0606	2012	Ethiopia	Delo	7.26984	40.4462	Community	Cross sectional surveys before and after IRS (lat/long for Dalota)	Point	Point	September	1999	February	2002	Cross-sectional	Incidence, confirmed (community)	Yes	Decrease	Decrease	-40%	No	(Hamusse et al, 2012)
376	ETH0607	2012	Ethiopia	Dambi	10.1906	36.7163	Community	Cross sectional surveys before and after IRS (lat/long for Dambi)	Point	Point	September	1999	February	2002	Cross-sectional	Incidence, confirmed (community)	Yes	Decrease	Decrease	-35%	No	(Hamusse et al, 2012)
377	ETH0608	2012	Ethiopia	Ganda gorba	7.00822	39.9758	Community	Cross sectional surveys before and after IRS (lat/long for Goba)	Point	Point	September	1999	February	2002	Cross-sectional	Incidence, confirmed (community)	Yes	Decrease	Decrease	-40%	No	(Hamusse et al, 2012)
378	ETH0609	2012	Ethiopia	Harewa	9.31667	41.6167	Community	Cross sectional surveys before and after IRS (lat/long for Harewa)	Point	Point	September	1999	February	2002	Cross-sectional	Incidence, confirmed (community)	Yes	Decrease	Decrease	-52%	No	(Hamusse et al, 2012)
379	ETH0610	2012	Ethiopia	Sardo	8.2876	36.0461	Community	Cross sectional surveys before and after IRS (lat/long for Sardo)	Point	Point	September	1999	February	2002	Cross-sectional	Incidence, confirmed (community)	Yes	Decrease	Decrease	-26%	No	(Hamusse et al, 2012)
380	ETH0611	2012	Ethiopia	Wajitu	8.2876	36.0461	Community	Cross sectional surveys before and after IRS (lat/long for Wajitu)	Point	Point	September	1999	February	2002	Cross-sectional	Incidence, confirmed (community)	Yes	Decrease	Decrease	-27%	No	(Hamusse et al, 2012)
381	ETH0612	2012	Ethiopia	Yatu	9.22141	41.4418	Community	Cross sectional surveys before and after IRS (lat/long for Yatu)	Point	Point	September	1999	February	2002	Cross-sectional	Incidence, confirmed (community)	Yes	Decrease	Decrease	-46%	No	(Hamusse et al, 2012)
382	ETH0613	2012	Ethiopia	Kaliti	8.76548	39.0351	Community	Cross sectional surveys before and after IRS (lat/long for Harewa)	Point	Point	September	1999	February	2002	Cross-sectional	Incidence, confirmed (community)	Yes	Decrease	Decrease	-37%	No	(Hamusse et al, 2012)
121	KEN0419	2002	Kenya	Kilgoris	-1.00498	34.8794	Health facility	Kilgoris district hospital	Unknown	Catchment	January	1980	January	2000	Retrospective	Number of cases, unconfirmed (inpatient)	No	Increase	Increase	256%	Yes	(Hay et al, 2002)
122	KEN0411	2002	Kenya	Kisii	-0.670752	34.7716	Health facility	Kisii district hospital	Unknown	Catchment	January	1980	January	2000	Retrospective	Number of cases, unconfirmed (inpatient)	No	Increase	Increase	32%	Yes	(Hay et al, 2002)
123	KEN0420	2002	Kenya	Tabaka	-0.747264	34.6668	Health facility	Tabaka mission hospital	Unknown	Catchment	January	1980	January	2000	Retrospective	Number of cases, unconfirmed (inpatient)	No	Increase	Increase	91%	Yes	(Hay et al, 2002)
131	SDN0401	2007	Sudan	New Halfa	15.324	35.8533	Health facility	8 malaria referral laboratories in the area (lat/long from paper study area)	Unknown	Catchment	January	1986	December	2002	Retrospective	SPR (outpatient)	Yes	Decrease	Decrease	Overall decrease following a 263% increase in 1992 and 133% increase in 1998	Yes	(Himeidan et al, 2007)
124	KEN0601	2009	Kenya	Kipsamoite	0.3233	35.0371	Community	7 villages in Kipsamoite in North Nandi district (lat/long from reference from Ernst et al, 2006)	Point	Point	April	2003	April	2008	Cross-sectional	Incidence, unconfirmed (outpatient)	Yes	Decrease	Decrease	-100%	Yes	(John et al, 2009)
125	KEN0602	2009	Kenya	Kapsisiywa	0.316667	35.0667	Community	9 villages in Kapsisiywa (lat/long is for a point of Kapsisiywa)	Point	Point	April	2003	April	2008	Cross-sectional	Incidence, unconfirmed (outpatient)	Yes	Decrease	Decrease	-100%	Yes	(John et al, 2009)
266	NER0501	2011	Niger	Magaria	12.999	8.90957	Health facility	Three health care centres that serve a population within 10km radius of Magaria	Unknown	Digitize	July	2000	December	2008	Time-series	Mean daily cases, unconfirmed (inpatient and outpatient)	No	Increase	Increase	65%	No	(Jusot et al, 2011)
267	ZAF0201	2013	South Africa	Mutale	-22.5837	30.6643	HMIS	Limpopo provincial malaria information system for Mutale	Admin	Admin	July	2005	June	2010	Retrospective	Incidence, confirmed (inpatient and outpatient)	Yes (or RDT)	Decrease	Decrease	-80%	No	(Khosa et al, 2013)
132	CMR0601	2006	Cameroon	Molyko	4.15494	9.28954	Community	School in Molyko Buea	Point	Point	May	2000	July	2004	Cross-sectional	PfPR	Yes	Decrease (not significant)	Decrease	3-.9%	Yes	(Kimbi et al, 2006)
182	GNQ0506	2009	Equatorial Guinea	Bioko Island	3.49469	8.68611	Community	Cross-sectional surveys at 18 sentinel sites (not evenly distributed throughout the island)	Admin	Digitize	February	2004	April	2008	Cross-sectional	PfPR	No (RDT)	Decrease	Decrease	-24%	Yes	(Kleinschmidt et al, 2009)
175	CIV0601	2009	Côte d’Ivoire	Tiémélékro	6.50363	-4.6226	Community	Cross-sectional surveys done in Tiémélékro	Point	Point	June	2002	June	2005	Cross-sectional	Incidence, unconfirmed (outpatient)	No	None	None	No significant change	Yes	(Koudou et al, 2009)
176	CIV0601	2009	Côte d’Ivoire	Tiémélékro	6.50363	-4.6226	Community	Cross-sectional surveys done in Tiémélékro	Point	Point	June	2002	June	2005	Cross-sectional	PfPR	Yes	Decrease	Decrease	-30%	Yes	(Koudou et al, 2009)
177	CIV0602	2009	Côte d’Ivoire	Zatta	6.8736	-5.40468	Community	Cross-sectional surveys done in Zatta	Point	Point	June	2002	June	2005	Cross-sectional	Incidence, unconfirmed (outpatient)	No	None	None	No significant change	Yes	(Koudou et al, 2009)
178	CIV0602	2009	Côte d’Ivoire	Zatta	6.8736	-5.40468	Community	Cross-sectional surveys done in Zatta	Point	Point	June	2002	June	2005	Cross-sectional	PfPR	Yes	Decrease	Decrease	-23%	Yes	(Koudou et al, 2009)
126	UGA0403	2008	Uganda	Bufundi	-1.28333	29.8667	Health facility	Bufundi Health Centre (lat/long from paper)	Unknown	Catchment	November	2002	November	2006	Cross-sectional	Incidence, confirmed (outpatient)	No	None	None	No significant change	Yes	(Kristan et al, 2008)
127	UGA0404	2008	Uganda	Kebisoni	-0.85	30.0025	Health facility	Kebisoni Health Centre (lat/long from paper)	Unknown	Catchment	November	2002	August	2006	Cross-sectional	Incidence, confirmed (outpatient)	No	Increase	Increase	~80% (two to four-fold increase)	Yes	(Kristan et al, 2008)
128	KEN0421	2008	Kenya	Sengera	-0.866667	34.7167	Health facility	Sengera non-governmental health centre (lat/long from paper)	Unknown	Catchment	February	2003	April	2006	Cross-sectional	Incidence, confirmed (outpatient)	No	Increase	Increase	NR	Yes	(Kristan et al, 2008)
129	KEN0422	2008	Kenya	Kilibwoni	0.216667	35.2333	Health facility	Kilibwoni Health Centre (lat/long from paper)	Unknown	Catchment	February	2003	September	2006	Cross-sectional	Incidence, confirmed (outpatient)	No	Increase	Increase	NR	Yes	(Kristan et al, 2008)
268	ETH0301	2010	Ethiopia	Alamata	1.2389	39.5164	Health facility	Case records from all health facilities in the district	Admin	Admin	May	2005	April	2007	Retrospective	PfPR	Yes	Decrease	Decrease	95% low season, 90% high season	No	(Lemma et al, 2010)
269	ETH0302	2010	Ethiopia	Raya Azebo	1.2654	39.7209	Health facility	Case records from all health facilities in the district	Admin	Admin	May	2005	April	2007	Retrospective	PfPR	Yes	Decrease	Decrease	96% low season, 95% high season	No	(Lemma et al, 2010)
130	COG0401	2003	Congo	Brazzaville	-4.26472	15.2686	Health facility	University Hospital Brazzaville	Unknown	Catchment	NR	1989	NR	2001	Cross-sectional	Number of cases, unconfirmed (inpatient)	NR	None	None	No significant change	Yes	(Mabiala-Babela et al, 2003)
101	TZA0411	2005	Tanzania	Isoko	-9.4182	33.3458	Health facility	Isoko hospital, lat/long are for Ileje where the hospital is (lat/long of hospital could not be found)	Unknown	Catchment	January	1986	December	2000	Retrospective	Number of cases, unconfirmed (outpatient)	No	Decrease	Decrease	-~85% from peak in 1991	Yes	(Maegga et al, 2005)
102	TZA0411	2005	Tanzania	Isoko	-9.4182	33.3458	Health facility	Isoko hospital, lat/long are for Ileje where the hospital is (lat/long of hospital could not be found)	Unknown	Catchment	January	1986	December	2000	Retrospective	Number of cases, unconfirmed (inpatient)	No	Increase	Increase	~250%	Yes	(Maegga et al, 2005)
103	TZA0401	2005	Tanzania	Mbozi	-9.08718	32.9299	Health facility	Mbozi hospital	Unknown	Catchment	January	1986	December	2000	Retrospective	Number of cases, unconfirmed (outpatient)	No	Increase	Increase	~38% (not including peak in 1998)	Yes	(Maegga et al, 2005)
104	TZA0401	2005	Tanzania	Mbozi	-9.08718	32.9299	Health facility	Mbozi hospital	Unknown	Catchment	January	1986	December	2000	Retrospective	Number of cases, unconfirmed (inpatient)	No	Increase	Increase	~300% (not including peak in 1998)	Yes	(Maegga et al, 2005)
105	TZA0402	2005	Tanzania	Chimala	-8.774	34.013	Health facility	Chimala hospital, lat/long are for Chimala where the hospital is (lat/long for hospital could not be found)	Unknown	Catchment	January	1986	December	2000	Retrospective	Number of cases, unconfirmed (outpatient)	No	Decrease	Decrease	-~90% from peak in 1992	Yes	(Maegga et al, 2005)
106	TZA0402	2005	Tanzania	Chimala	-8.774	34.013	Health facility	Chimala hospital, lat/long are for Chimala where the hospital is (lat/long for hospital could not be found)	Unknown	Catchment	January	1986	December	2000	Retrospective	Number of cases, unconfirmed (inpatient)	No	Decrease	Decrease	-~33% from peak in 1996	Yes	(Maegga et al, 2005)
107	TZA0403	2005	Tanzania	Ilembula	-8.89766	34.5791	Health facility	Ilembula Lutheran Hospital	Unknown	Catchment	January	1986	December	2000	Retrospective	Number of cases, unconfirmed (outpatient)	No	Decrease	Decrease	-~65% from peak in 1992	Yes	(Maegga et al, 2005)
108	TZA0403	2005	Tanzania	Ilembula	-8.89766	34.5791	Health facility	Ilembula Lutheran Hospital	Unknown	Catchment	January	1986	December	2000	Retrospective	Number of cases, unconfirmed (inpatient)	No	Decrease	Decrease	-~65% from peak in 1992	Yes	(Maegga et al, 2005)
109	TZA0404	2005	Tanzania	Uwemba	-9.467	34.746	Health facility	Uwemba hospital, lat/long are for Uwemba (lat/long for hospital could not be found)	Unknown	Catchment	January	1986	December	2000	Retrospective	Number of cases, unconfirmed (outpatient)	No	Decrease	Decrease	-~100% from peak in 1986	Yes	(Maegga et al, 2005)
110	TZA0404	2005	Tanzania	Uwemba	-9.467	34.746	Health facility	Uwemba hospital, lat/long are for Uwemba (lat/long for hospital could not be found)	Unknown	Catchment	January	1986	December	2000	Retrospective	Number of cases, unconfirmed (inpatient)	No	None	None	No significant change	Yes	(Maegga et al, 2005)
111	TZA0405	2005	Tanzania	Lugalawa	-9.828	34.7468	Health facility	St John's Hospital, Lugalawa; lat/long are for Lugalawa (lat/long for the hospital could not be found)	Unknown	Catchment	January	1986	December	2000	Retrospective	Number of cases, unconfirmed (outpatient)	No	Decrease	Decrease	-~50% from peak in 1988	Yes	(Maegga et al, 2005)
112	TZA0405	2005	Tanzania	Lugalawa	-9.828	34.7468	Health facility	St John's Hospital, Lugalawa; lat/long are for Lugalawa (lat/long for the hospital could not be found)	Unknown	Catchment	January	1986	December	2000	Retrospective	Number of cases, unconfirmed (inpatient)	No	Increase	Increase	-~70% from peak in 1998	Yes	(Maegga et al, 2005)
113	TZA0406	2005	Tanzania	Bulongwa	-9.369	34.1061	Health facility	Bulongwa Lutheran hospital, lat/long are for Bulongwa (lat/long for hospital could not be found)	Unknown	Catchment	January	1986	December	2000	Retrospective	Number of cases, unconfirmed (outpatient)	No	None	None	No significant change	Yes	(Maegga et al, 2005)
114	TZA0406	2005	Tanzania	Bulongwa	-9.369	34.1061	Health facility	Bulongwa Lutheran hospital, lat/long are for Bulongwa (lat/long for hospital could not be found)	Unknown	Catchment	January	1986	December	2000	Retrospective	Number of cases, unconfirmed (inpatient)	No	None	None	No significant change	Yes	(Maegga et al, 2005)
115	TZA0407	2005	Tanzania	Ikonda	-9.2246	34.1425	Health facility	Consolata Ikonda hospital, lat/long are for Makete because neither the hospital nor Ikonda could not be located	Unknown	Catchment	January	1986	December	2000	Retrospective	Number of cases, unconfirmed (outpatient)	No	Decrease	Decrease	-~75% from peak in 1997	Yes	(Maegga et al, 2005)
116	TZA0407	2005	Tanzania	Ikonda	-9.2246	34.1425	Health facility	Consolata Ikonda hospital, lat/long are for Makete because neither the hospital nor Ikonda could not be located	Unknown	Catchment	January	1986	December	2000	Retrospective	Number of cases, unconfirmed (inpatient)	No	None	None	No significant change	Yes	(Maegga et al, 2005)
117	TZA0408	2005	Tanzania	Igogwe	-9.11023	33.5216	Health facility	Igogwe mission hospital	Unknown	Catchment	January	1986	December	2000	Retrospective	Number of cases, unconfirmed (outpatient)	No	Decrease	Decrease	-~50% from peak in 1996	Yes	(Maegga et al, 2005)
118	TZA0408	2005	Tanzania	Igogwe	-9.11023	33.5216	Health facility	Igogwe mission hospital	Unknown	Catchment	January	1986	December	2000	Retrospective	Number of cases, unconfirmed (inpatient)	No	Decrease	Decrease	-~40% from peak in 1996	Yes	(Maegga et al, 2005)
119	TZA0409	2005	Tanzania	Itete	-9.337	33.8772	Health facility	Itete Lutheran hospital, lat/long are for Itete (lat/long for hospital were not found)	Unknown	Catchment	January	1986	December	2000	Retrospective	Number of cases, unconfirmed (outpatient)	No	Increase	Increase	~600%	Yes	(Maegga et al, 2005)
120	TZA0409	2005	Tanzania	Itete	-9.337	33.8772	Health facility	Itete Lutheran hospital, lat/long are for Itete (lat/long for hospital were not found)	Unknown	Catchment	January	1986	December	2000	Retrospective	Number of cases, unconfirmed (inpatient)	No	Increase	Increase	~500%	Yes	(Maegga et al, 2005)
144	ZAF0101	2005	South Africa	KwaZulu-Natal	-28.684	30.7569	Health facility	Province level reported malaria cases	Admin	Admin	January	1980	December	2002	Retrospective	Number of cases, confirmed (inpatient and outpatient)	Yes (or RDT)	Decrease (following large increase)	Decrease	-~94% from peak in 1999/2000	Yes	(Maharaj et al, 2005)
145	ZAF0103	2005	South Africa	Limpopo	-23.7094	29.2849	Health facility	Province level reported malaria cases	Admin	Admin	January	1987	December	2003	Retrospective	Number of cases, confirmed (inpatient and outpatient)	Yes (or RDT)	Decrease (following large increase)	Decrease	-~72% from peak in 1998/99	Yes	(Maharaj et al, 2005)
146	ZAF0102	2005	South Africa	Mpumalanga	-25.7904	30.2204	Health facility	Province level reported malaria cases	Admin	Admin	January	1987	December	2003	Retrospective	Number of cases, confirmed (inpatient and outpatient)	Yes (or RDT)	Decrease (following large increase)	Decrease	-~82% from peak in 1999/2000	Yes	(Maharaj et al, 2005)
270	GMB0501	2010	Gambia	Zone 1	13.6463	-15.4026	Community	Cross-sectional surveys done in delineated zone	Unknown	Digitize	June	2006	November	2007	Cross-sectional	Incidence, confirmed (community)	Yes	Decrease	Decrease	-90%	No	(Majambere et al, 2010)
271	GMB0501	2010	Gambia	Zone 1	13.6463	-15.4026	Community	Cross-sectional surveys done in delineated zone	Unknown	Digitize	June	2006	November	2007	Cross-sectional	PfPR	Yes	Decrease	Decrease	-46%	No	(Majambere et al, 2010)
272	GMB0502	2010	Gambia	Zone 2	13.701	-15.2345	Community	Cross-sectional surveys done in delineated zone	Unknown	Digitize	June	2006	November	2007	Cross-sectional	Incidence, confirmed (community)	Yes	Decrease	Decrease	-44%	No	(Majambere et al, 2010)
273	GMB0502	2010	Gambia	Zone 2	13.701	-15.2345	Community	Cross-sectional surveys done in delineated zone	Unknown	Digitize	June	2006	November	2007	Cross-sectional	PfPR	Yes	Decrease	Decrease	-51%	No	(Majambere et al, 2010)
274	GMB0503	2010	Gambia	Zone 3	13.4064	-15.4159	Community	Cross-sectional surveys done in delineated zone	Unknown	Digitize	June	2006	November	2007	Cross-sectional	Incidence, confirmed (community)	Yes	Decrease	Decrease	-38%	No	(Majambere et al, 2010)
275	GMB0503	2010	Gambia	Zone 3	13.4064	-15.4159	Community	Cross-sectional surveys done in delineated zone	Unknown	Digitize	June	2006	November	2007	Cross-sectional	PfPR	Yes	Decrease	Decrease	-35%	No	(Majambere et al, 2010)
276	GMB0504	2010	Gambia	Zone 4	13.4761	-15.2603	Community	Cross-sectional surveys done in delineated zone	Unknown	Digitize	June	2006	November	2007	Cross-sectional	Incidence, confirmed (community)	Yes	Decrease	Decrease	-15%	No	(Majambere et al, 2010)
277	GMB0504	2010	Gambia	Zone 4	13.4761	-15.2603	Community	Cross-sectional surveys done in delineated zone	Unknown	Digitize	June	2006	November	2007	Cross-sectional	PfPR	Yes	Increase	Increase	135%	No	(Majambere et al, 2010)
6	ETH0401	2005	Ethiopia	Shashemane	7.27257	38.6532	Health facility	Gambo General Rural Hospital, Shashemane, Ethiopia (lat/long is from Shashemane hospital)	Unknown	Catchment	September	1998	September	2003	Retrospective	Number of cases, confirmed (inpatient and outpatient)	Yes	Decrease	Decrease	-25% Pf monoinfections	Yes	(Manuel Ramos et al, 2005)
278	GAB0402	2013	Gabon	Libreville	0.392501	9.44841	Health facility	Cross-sectional survey of children at health facility (lat/long are from hospital in Libreville)	Unknown	Catchment	NR	2005	NR	2011	Prospective cross-sectional	PfPR	Yes	Decrease	Decrease	-44%	No	(Mawili-Mboumba et al, 2013)
279	GAB0403	2013	Gabon	Melen	0.472007	9.50983	Health facility	Cross-sectional survey of children at health facility (lat/long are for 11km NE of Libreville; lat/long for the Melen near Libreville or hospital could not be found)	Unknown	Catchment	NR	2005	NR	2011	Prospective cross-sectional	PfPR	Yes	Decrease	Decrease	-25%	No	(Mawili-Mboumba et al, 2013)
280	GAB0404	2013	Gabon	Port-Gentil	-0.723104	8.78726	Health facility	Cross-sectional survey of children at health facility (lat/long are from hospital in Port-Gentil)	Unknown	Catchment	NR	2005	NR	2011	Prospective cross-sectional	PfPR	Yes	Increase	Increase	-61%	No	(Mawili-Mboumba et al, 2013)
281	GAB0405	2013	Gabon	Oyem	1.59865	11.5789	Health facility	Cross-sectional survey of children at health facility (lat/long are for Oyem)	Unknown	Catchment	NR	2005	NR	2011	Prospective cross-sectional	PfPR	Yes	Decrease	Decrease	-19%	No	(Mawili-Mboumba et al, 2013)
282	SDN0101	2010	Sudan	Gezira State	14.6104	33.3522	Community	Surveys from 88 villages throughout the state	Admin	Admin	January	1999	January	2009	Cross-sectional	PfPR	Yes	Decrease	Decrease	-79%	No	(Mirghani et al, 2010)
283	TZA0601	2010	Tanzania	Mkokola	-5.11053	38.5451	Community	Surveys conducted in a lowland (300m asl) village (digitize using Mmbando et al 2011)	Point	Point	May	2003	May	2008	Cross-sectional	PfPR	Yes	Decrease	Decrease	-83%	No	(Mmbando et al, 2010)
284	TZA0602	2010	Tanzania	Kwamasimba	-5.1091	38.4273	Community	Surveys conducted in a highland (700m asl) village (digitize using Mmbando et al 2011)	Point	Point	May	2003	May	2008	Cross-sectional	PfPR	Yes	Decrease	Decrease	-87%	No	(Mmbando et al, 2010)
366	TZA0410	2011	Tanzania	Muheza	-5.16801	38.7924	Health facility	Febrile children at Teule District Hospital in Muheza (lat/long is for Muheza district hospital)	Unknown	Catchment	June	2006	May	2010	Prospective cross-sectional	Incidence, confirmed (inpatient)	Yes	Decrease	Decrease	-81%	No	(Mtove et al, 2011)
57	ERI0001	2007	Eritrea	National	15.3823	38.8354	HMIS	NMCP and HMIS national data	Admin	Admin	January	1998	December	2003	Retrospective (during intervention)	Incidence, unconfirmed (inpatient and outpatient)	No	Decrease	Decrease	-81%	Yes	(Mufunda et al, 2007)
58	ERI0001	2007	Eritrea	National	15.3823	38.8354	HMIS	NMCP and HMIS national data	Admin	Admin	January	1998	December	2003	Retrospective (during intervention)	Incidence, unconfirmed (inpatient and outpatient)	No	Decrease	Decrease	-82%	Yes	(Mufunda et al, 2007)
172	SEN0501	2009	Senegal	Niakhar	14.4768	-16.4031	DSS	Niakhar DSS (230 km2 area)	Unknown	Digitize	January	1992	December	2004	Retrospective	Incidence, unconfirmed (outpatient)	No	None	None	No trend seen in malaria consultations; patterns followed rainfall	Yes	(Munier et al, 2009)
173	SEN0501	2009	Senegal	Niakhar	14.4768	-16.4031	DSS	Niakhar DSS (230 km2 area)	Unknown	Digitize	January	1992	December	2004	Retrospective	Malaria death rate	NA	None	None	No trend seen in malaria deaths; patterns followed rainfall	Yes	(Munier et al, 2009)
367	KEN0505	2011	Kenya	Coast	-4.33081	39.3614	Community	Sampling from 8 villages in the Kenyan south coast	Unknown	Digitize	January	1997	December	2010	Entomological sampling (PSC)	EIR	NA	Decrease	Decrease	-99%	No	(Mutuku et al, 2011)
93	UGA0401	2004	Uganda	Hoima	1.42806	31.3544	Health facility	Hoima hospital	Unknown	Catchment	January	1990	December	2001	Retrospective	Number of cases, unconfirmed (inpatient)	NR	Increase	Increase	339%	Yes	(Ndyomugyenyi & Magnussen, 2004)
94	UGA0401	2004	Uganda	Hoima	1.42806	31.3544	Health facility	Hoima hospital	Unknown	Catchment	January	1990	December	2001	Retrospective	Number of malaria deaths, unconfirmed	NR	Increase	Increase	560%	Yes	(Ndyomugyenyi & Magnussen, 2004)
95	UGA0402	2004	Uganda	Kabale	-1.25076	29.9892	Health facility	Kabale hospital	Unknown	Catchment	January	1994	December	2000	Retrospective	Number of cases, unconfirmed (inpatient)	NR	Increase	Increase	229%	Yes	(Ndyomugyenyi & Magnussen, 2004)
96	UGA0402	2004	Uganda	Kabale	-1.25076	29.9892	Health facility	Kabale hospital	Unknown	Catchment	January	1994	December	2000	Retrospective	Number of malaria deaths, unconfirmed	NR	Decrease	Decrease	-50%	Yes	(Ndyomugyenyi & Magnussen, 2004)
285	ZAF0102	2012	South Africa	Mpumalanga	-25.7904	30.2204	HMIS	Integrated Malaria Information System	Admin	Admin	July	2001	June	2009	Retrospective	Number of cases, confirmed (inpatient and outpatient)	Yes	Decrease	Decrease	-85%	No	(Ngomane & de Jager, 2012)
286	ZAF0102	2012	South Africa	Mpumalanga	-25.7904	30.2204	HMIS	Integrated Malaria Information System	Admin	Admin	July	2001	June	2009	Retrospective	Mean cases per season, confirmed (inpatient and outpatient)	Yes	Decrease	Decrease	-85%	No	(Ngomane & de Jager, 2012)
287	ZAF0102	2012	South Africa	Mpumalanga	-25.7904	30.2204	HMIS	Integrated Malaria Information System	Admin	Admin	July	2001	June	2009	Retrospective	Incidence, confirmed (inpatient and outpatient)	Yes	Decrease	Decrease	-87%	No	(Ngomane & de Jager, 2012)
288	ZAF0102	2012	South Africa	Mpumalanga	-25.7904	30.2204	HMIS	Integrated Malaria Information System	Admin	Admin	July	2001	June	2009	Retrospective	Number of malaria deaths, confirmed	Yes	Decrease	Decrease	-74%	No	(Ngomane & de Jager, 2012)
59	ERI0101	2006	Eritrea	Anseba	16.409	37.7805	HMIS	NMCP and HMIS national data	Admin	Admin	January	1999	December	2004	Retrospective and Cross-sectional (during intervention)	Incidence, confirmed (outpatient)	No (only cases diagnosed in a health facility were confirmed by microscopy)	Decrease	Decrease	-97%	Yes	(Nyarango et al, 2006)
60	ERI0102	2006	Eritrea	Debub	14.8253	38.9347	HMIS	NMCP and HMIS national data	Admin	Admin	January	1999	December	2004	Retrospective and Cross-sectional (during intervention)	Incidence, confirmed (outpatient)	No (only cases diagnosed in a health facility were confirmed by microscopy)	Decrease	Decrease	-77%	Yes	(Nyarango et al, 2006)
61	ERI0103	2006	Eritrea	Gash Barka	15.1887	37.4208	HMIS	NMCP and HMIS national data	Admin	Admin	January	1999	December	2004	Retrospective and Cross-sectional (during intervention)	Incidence, confirmed (outpatient)	No (only cases diagnosed in a health facility were confirmed by microscopy)	Decrease	Decrease	-83%	Yes	(Nyarango et al, 2006)
62	ERI0104	2006	Eritrea	Maekel	15.3529	38.8805	HMIS	NMCP and HMIS national data	Admin	Admin	January	1999	December	2004	Retrospective and Cross-sectional (during intervention)	Incidence, confirmed (outpatient)	No (only cases diagnosed in a health facility were confirmed by microscopy)	Decrease	Decrease	-73%	Yes	(Nyarango et al, 2006)
63	ERI0105	2006	Eritrea	Northern Red Sea	16.1752	39.0284	HMIS	NMCP and HMIS national data	Admin	Admin	January	1999	December	2004	Retrospective and Cross-sectional (during intervention)	Incidence, confirmed (outpatient)	No (only cases diagnosed in a health facility were confirmed by microscopy)	Decrease	Decrease	-86%	Yes	(Nyarango et al, 2006)
64	ERI0106	2006	Eritrea	Southern Red Sea	13.6197	41.7213	HMIS	NMCP and HMIS national data	Admin	Admin	January	1999	December	2004	Retrospective and Cross-sectional (during intervention)	Incidence, confirmed (outpatient)	No (only cases diagnosed in a health facility were confirmed by microscopy)	Decrease	Decrease	-48%	Yes	(Nyarango et al, 2006)
69	KEN0301	2008	Kenya	Mwea	-6.586	3.7368	Health facility	Kimbimbi sub-District hospital (location unknown, but reported in paper as where the majority of Mwea seeks treatment)	Admin	Admin	January	2000	December	2007	Retrospective	SPR (outpatient)	Yes	Decrease	Decrease	-100%	Yes	(Okech et al, 2008)
66	KEN0402	2007	Kenya	Malindi	-3.22643	40.1249	Health facility	Malindi district hospital	Unknown	Catchment	January	1999	March	2007	Retrospective	Incidence, unconfirmed (inpatient)	No	Decrease	Decrease	-38%	Yes	(Okiro et al, 2007)
67	KEN0401	2007	Kenya	Kilifi	-3.6314	39.8511	Health facility	Kilifi district hospital	Unknown	Catchment	January	1999	March	2007	Retrospective	Incidence, confirmed (inpatient)	Yes	Decrease	Decrease	-72%	Yes	(Okiro et al, 2007)
68	KEN0403	2007	Kenya	Kwale	-4.46442	39.4714	Health facility	Msambweni district hospital, Kwale, Kenya	Unknown	Catchment	January	1999	March	2007	Retrospective	Incidence, unconfirmed (inpatient)	No	Decrease	Decrease	-60%	Yes	(Okiro et al, 2007)
71	KEN0404	2009	Kenya	Busia	0.460198	34.1048	Health facility	Busia district hospital (catchment is not all of Busia)	Unknown	Catchment	January	1999	December	2008	Retrospective	Incidence, unconfirmed (inpatient)	No	Increase	Increase	0.51% average monthly increase	Yes	(Okiro et al, 2009)
72	KEN0405	2009	Kenya	Bungoma	0.573307	34.56	Health facility	Bungoma district hospital (catchment is not all of Bungoma)	Unknown	Catchment	January	1999	December	2008	Retrospective	Incidence, unconfirmed (inpatient)	No	Decrease	Decrease	-25%	Yes	(Okiro et al, 2009)
73	KEN0406	2009	Kenya	Bondo	-0.094467	34.2751	Health facility	Bondo district hospital (catchment is not all of Bondo)	Unknown	Catchment	January	1999	December	2008	Retrospective	Incidence, unconfirmed (inpatient)	No	Increase	Increase	0.53% average monthly increase	Yes	(Okiro et al, 2009)
74	KEN0407	2009	Kenya	Homa Bay	-0.53372	34.4617	Health facility	Homa Bay district hospital (catchment not all of Homa Bay)	Unknown	Catchment	January	1999	December	2008	Retrospective	Incidence, unconfirmed (inpatient)	No	Decrease	Decrease	0.16% average monthly decrease	Yes	(Okiro et al, 2009)
75	KEN0408	2009	Kenya	Kisumu	-0.101151	34.7554	Health facility	Kisumu district hospital (catchment not all of Kisumu)	Unknown	Catchment	January	1999	December	2008	Retrospective	Incidence, unconfirmed (inpatient)	No	None	None	No significant change	Yes	(Okiro et al, 2009)
76	KEN0409	2009	Kenya	Siaya	0.063912	34.287	Health facility	Siaya district hospital (catchment not all of Siaya)	Unknown	Catchment	January	1999	December	2008	Retrospective	Incidence, unconfirmed (inpatient)	No	Increase	Increase	96%	Yes	(Okiro et al, 2009)
77	KEN0410	2009	Kenya	Kericho	-0.371333	35.2802	Health facility	Kericho district hospital (catchment not all of Kericho)	Unknown	Catchment	January	1999	December	2008	Retrospective	Incidence, unconfirmed (inpatient)	No	Decrease	Decrease	0.21% average monthly decrease	Yes	(Okiro et al, 2009)
78	KEN0411	2009	Kenya	Kisii	-0.670752	34.7716	Health facility	Kisii district hospital (catchment is not all of Central Kisii)	Unknown	Catchment	January	1999	December	2008	Retrospective	Incidence, unconfirmed (inpatient)	No	Decrease	Decrease	-80%	Yes	(Okiro et al, 2009)
79	KEN0412	2009	Kenya	Kitale	1.01713	35.0088	Health facility	Kitale district hospital (catchment area illustrated to be all of Trans Nzoia)	Unknown	Catchment	January	1999	December	2008	Retrospective	Incidence, unconfirmed (inpatient)	No	Decrease	Decrease	0.15% average monthly decrease	Yes	(Okiro et al, 2009)
80	KEN0401	2009	Kenya	Kilifi	-3.6314	39.8511	Health facility	Kilifi district hospital (catchment only near the coast)	Unknown	Catchment	January	1999	December	2008	Retrospective	Incidence, unconfirmed (inpatient)	Yes	Decrease	Decrease	1.12% average monthly decrease	Yes	(Okiro et al, 2009)
81	KEN0402	2009	Kenya	Malindi	-3.22643	40.1249	Health facility	Malindi district hospital (catchment only near the coast)	Unknown	Catchment	January	1999	December	2008	Retrospective	Incidence, unconfirmed (inpatient)	No	Decrease	Decrease	0.64% average monthly decrease	Yes	(Okiro et al, 2009)
82	KEN0413	2009	Kenya	Msambweni	-4.46442	39.4714	Health facility	Msambweni district hospital, Kwale, Kenya (catchment only near the coast)	Unknown	Catchment	January	1999	December	2008	Retrospective	Incidence, unconfirmed (inpatient)	No	Decrease	Decrease	0.45% average monthly decrease	Yes	(Okiro et al, 2009)
83	KEN0414	2009	Kenya	Narok	-1.08446	35.8672	Health facility	Narok district hospital (catchment not all of Narok)	Unknown	Catchment	January	1999	December	2008	Retrospective	Incidence, unconfirmed (inpatient)	No	Increase	Increase	160%	Yes	(Okiro et al, 2009)
84	KEN0415	2009	Kenya	Hola	-1.37865	39.9514	Health facility	Hola district hospital (catchment a small part of Tana River)	Unknown	Catchment	January	1999	December	2008	Retrospective	Incidence, unconfirmed (inpatient)	No	Decrease	Decrease	1.07% average monthly decrease	Yes	(Okiro et al, 2009)
85	KEN0416	2009	Kenya	Voi	-3.39468	38.5624	Health facility	Voi hospital (catchment area a small part of Taita Taveta)	Unknown	Catchment	January	1999	December	2008	Retrospective	Incidence, unconfirmed (inpatient)	No	Decrease	Decrease	0.36% average monthly decrease	Yes	(Okiro et al, 2009)
86	KEN0417	2009	Kenya	Makueni	-1.7825	37.6332	Health facility	Makueni hospital (catchment area small part of Makueni; lat/long is for Wote where the Makueni district hospital is located)	Unknown	Catchment	January	1999	December	2008	Retrospective	Incidence, unconfirmed (inpatient)	No	None	None	No significant change	Yes	(Okiro et al, 2009)
87	KEN0418	2009	Kenya	Wajir	1.74823	40.063	Health facility	Wajir district hospital (catchment area most of Wajir)	Unknown	Catchment	January	1999	December	2008	Retrospective	Incidence, unconfirmed (inpatient)	No	None	None	No significant change	Yes	(Okiro et al, 2009)
289	KEN0405	2010	Kenya	Bungoma	0.573307	34.56	Health facility	Bungoma district hospital (catchment is not all of Bungoma)	Unknown	Catchment	September	2003	August	2009	Retrospective	Incidence, confirmed (inpatient)	Yes	Increase	Increase	193%	No	(Okiro et al, 2010)
290	KEN0408	2010	Kenya	Kisumu	-0.101151	34.7554	Health facility	Kisumu district hospital (catchment not all of Kisumu)	Unknown	Catchment	September	2003	August	2009	Retrospective	Incidence, confirmed (inpatient)	Yes	Decrease	Decrease	-58%	No	(Okiro et al, 2010)
291	KEN0409	2010	Kenya	Siaya	0.063912	34.287	Health facility	Siaya district hospital (catchment not all of Siaya)	Unknown	Catchment	September	2003	August	2009	Retrospective	Incidence, confirmed (inpatient)	Yes	No change	None	No significant change	No	(Okiro et al, 2010)
292	KEN0410	2010	Kenya	Kericho	-0.371333	35.2802	Health facility	Kericho district hospital (catchment not all of Kericho)	Unknown	Catchment	September	2003	August	2009	Retrospective	Incidence, confirmed (inpatient)	Yes	Decrease	Decrease	-100%	No	(Okiro et al, 2010)
293	KEN0411	2010	Kenya	Kisii	-0.670752	34.7716	Health facility	Kisii district hospital (catchment is not all of Central Kisii)	Unknown	Catchment	September	2003	August	2009	Retrospective	Incidence, confirmed (inpatient)	Yes	Decrease	Decrease	-91%	No	(Okiro et al, 2010)
294	KEN0401	2010	Kenya	Kilifi	-3.6314	39.8511	Health facility	Kilifi district hospital (catchment only near the coast)	Unknown	Catchment	September	2003	August	2009	Retrospective	Incidence, confirmed (inpatient)	Yes	Increase	Increase	85%	No	(Okiro et al, 2010)
295	KEN0402	2010	Kenya	Malindi	-3.22643	40.1249	Health facility	Malindi district hospital (catchment only near the coast)	Unknown	Catchment	September	2003	August	2009	Retrospective	Incidence, confirmed (inpatient)	Yes	Decrease	Decrease	-467%	No	(Okiro et al, 2010)
296	KEN0413	2010	Kenya	Msambweni	-4.46442	39.4714	Health facility	Msambweni district hospital, Kwale, Kenya (catchment only near the coast)	Unknown	Catchment	September	2003	August	2009	Retrospective	Incidence, confirmed (inpatient)	Yes	No change	None	No significant change	No	(Okiro et al, 2010)
297	UGA0405	2011	Uganda	Kambuga	-0.813862	29.8004	Health facility	Reported cases from Kambuga hospital (lat/long for Kambuga hospital)	Unknown	Catchment	January	1999	December	2009	Retrospective	Incidence, confirmed (inpatient)	No	No change	None	No significant change	No	(Okiro et al, 2011)
298	UGA0406	2011	Uganda	Mubende	0.558663	31.3947	Health facility	Reported cases from Mubende hospital (lat/long for Mubende)	Unknown	Catchment	January	1999	December	2009	Retrospective	Incidence, confirmed (inpatient)	No	Increase	Increase	39%	No	(Okiro et al, 2011)
299	UGA0407	2011	Uganda	Jinja	0.431467	33.2051	Health facility	Reported cases from Jinja hospital (lat/long from Jinja hospital)	Unknown	Catchment	January	1999	December	2009	Retrospective	Incidence, confirmed (inpatient)	No	Increase	Increase	73%	No	(Okiro et al, 2011)
300	UGA0408	2011	Uganda	Tororo	0.693495	34.1809	Health facility	Reported cases from Tororo hospital (lat/long for Tororo)	Unknown	Catchment	January	1999	December	2009	Retrospective	Incidence, confirmed (inpatient)	No	Increase	Increase	49%	No	(Okiro et al, 2011)
301	UGA0409	2011	Uganda	Apac	1.9786	32.5333	Health facility	Reported cases in Apac hospital (lat/long for Apac hospital)	Unknown	Catchment	February	1999	December	2009	Retrospective	Incidence, confirmed (inpatient)	No	Increase	Increase	31%	No	(Okiro et al, 2011)
302	DJI0401	2011	Djibouti	Djibouti	11.6083	43.1535	Health facility	Confirmed cases from Peltier General Hospital (leading civilian and referral hospital, lat/long are for the hospital)	Unknown	Catchment	March	1998	December	2009	Retrospective	SPR (inpatient and outpatient)	Yes	Decrease	Decrease	-87%	No	(Ollivier et al, 2011)
303	DJI0001	2011	Djibouti	National	11.7338	42.5802	Health facility	Djiboutian National Healthcare Insurance Program reported cases	Admin	Admin	April	1998	December	2009	Retrospective	SPR (inpatient and outpatient)	Yes	Decrease	Decrease	-100%	No	(Ollivier et al, 2011)
304	DJI0401	2011	Djibouti	Djibouti	11.5863	43.1524	Health facility	Confirmed cases from Bouffard French Military Hospital (serves French military and Djibouti military and families, lat/long is for CHA Bouffard)	Unknown	Catchment	May	1998	December	2009	Retrospective	SPR (inpatient and outpatient)	Yes	Decrease	Decrease	-45%	No	(Ollivier et al, 2011)
65	KEN0401	2008	Kenya	Kilifi	-3.6314	39.8511	Health facility	Kilifi district hospital (2/3 of population lives in 14 locations around the hospital)	Unknown	Catchment	January	1990	December	2007	Retrospective	Incidence, confirmed (inpatient)	Yes	Decrease	Decrease	-87% (from peak in 1999 to low in 2007)	Yes	(O'Meara et al, 2008)
174	NGA0401	2007	Nigeria	Ibadan	7.40288	3.90178	Health facility	Case records University College Hospital Ibadan (lat/long are for the hospital)	Unknown	Catchment	January	2000	December	2005	Retrospective	Number of cases, confirmed (inpatient)	Yes	Increase	Increase	51%	Yes	(Orimadegun et al, 2007)
2	ETH0501	2009	Ethiopia	Oromiya, SNNP, Amhara, and Tigray	8.81702	38.1908	Health facility	Hospitals located in 4 Admin1 regions: Oromiya, SNNP (Southern Nations, Nationalities and Peoples), Amhara, and Tigray	Admin	Digitize	January	2001	October	2007	Retrospective (during intervention)	Number of cases, confirmed (inpatient and outpatient)	Yes	Decrease	Decrease	-73%	Yes	(Otten et al, 2009)
3	ETH0501	2009	Ethiopia	Oromiya, SNNP, Amhara, and Tigray	8.81702	38.1908	Health facility	Hospitals located in 4 Admin1 regions: Oromiya, SNNP (Southern Nations, Nationalities and Peoples), Amhara, and Tigray	Admin	Digitize	January	2001	October	2007	Retrospective (during intervention)	Number of malaria deaths, confirmed	Yes	Decrease	Decrease	-62%	Yes	(Otten et al, 2009)
4	RWA0001	2009	Rwanda	National	-2.00272	29.9228	Health facility	Hospitals located throughout the country	Admin	Admin	January	2001	October	2007	Retrospective (during intervention)	Number of cases, confirmed (inpatient and outpatient)	Yes	Decrease	Decrease	-55%	Yes	(Otten et al, 2009)
5	RWA0001	2009	Rwanda	National	-2.00272	29.9228	Health facility	Hospitals located throughout the country	Admin	Admin	January	2001	October	2007	Retrospective (during intervention)	Number of malaria deaths, confirmed	Yes	Decrease	Decrease	-67%	Yes	(Otten et al, 2009)
88	BDI0101	2008	Burundi	Karuzi	-3.13502	30.1196	Community	Sampled villages in Karuzi- could be digitized	Point	Point	January	2002	December	2005	Cross-sectional	Incidence, unconfirmed (inpatient and outpatient)	Yes	Increase	Increase	3.7% (decreased and then increased)	Yes	(Protopopoff et al, 2008)
89	BDI0102	2008	Burundi	Karuzi	-3.13502	30.1196	Community	Sampled villages in Karuzi- could be digitized	Point	Point	January	2002	December	2005	Cross-sectional	Incidence, unconfirmed (inpatient and outpatient)	Yes	NR	NA	None	Yes	(Protopopoff et al, 2008)
90	BDI0103	2008	Burundi	Karuzi	-3.13502	30.1196	Community	Sampled villages in Karuzi- could be digitized	Point	Point	January	2002	December	2005	Cross-sectional	Incidence, unconfirmed (inpatient and outpatient)	Yes	Increase	Increase	9.8% (decreased and then increased)	Yes	(Protopopoff et al, 2008)
91	BDI0104	2008	Burundi	Karuzi	-3.13502	30.1196	Community	Sampled villages in Karuzi- could be digitized	Point	Point	January	2002	December	2005	Cross-sectional	Incidence, unconfirmed (inpatient and outpatient)	Yes	NR	NA	None	Yes	(Protopopoff et al, 2008)
368	MWI0401	2012	Malawi	Blantyre	-15.8031	35.0214	Health facility	Children in the emergency unit (outpatients) at Queen Elizabeth Central Hospital (lat/long for hospital)	Unknown	Catchment	January	2001	December	2010	Retrospective	SPR (inpatient and outpatient)	Yes	No change	None	-35% from start, but no change in the last 6 years	No	(Roca-Felter et al, 2012)
305	MLI0401	2010	Mali	Mopti and Sevare	14.508	-4.14196	Health facility	Health facility data from Mopti and Sevare (lat/long is for the midpoint of two towns; two catchment areas will overlap)	Unknown	Catchment	January	1998	December	2006	Retrospective	Incidence, unconfirmed (outpatient)	No	Decrease	Decrease	-66%	No	(Rose-Wood et al, 2010)
306	BEN0501	2011	Benin	Oueme and Plateau	7.02788	2.60206	HMIS	Administrative records, health-facility surveys, mortality monitoring and household surveys	Admin	Digitize	January	1999	December	2004	Non-randomised comparison	Incidence, unconfirmed (community)	No	Decrease	Decrease	-14%	No	(Rowe et al, 2011)
307	BEN0502	2011	Benin	Zou and Collines	7.90156	2.17773	HMIS	Administrative records, health-facility surveys, mortality monitoring and household surveys	Admin	Digitize	January	1999	December	2004	Non-randomised comparison	Incidence, unconfirmed (community)	No	Decrease	Decrease	-12%	No	(Rowe et al, 2011)
369	TZA0603	2010	Tanzania	Idete and Namawala	-8.1	36.6	Community	Samples from Namawala and Idete villages (lat/long from paper)	Point	Point	NR	1990	December	2008	Entomological sampling (light trap)	EIR	NA	Decrease	Decrease	-82%	No	(Russell et al, 2010)
170	SEN0401	2008	Senegal	M'lomp	12.5617	-16.5762	Health facility	M'lomp village dispensary	Unknown	Catchment	July	1998	December	2002	Retrospective	Number of cases, confirmed (outpatient)	Yes	Decrease	Decrease	-67%	Yes	(Sarrassat et al, 2008)
171	SEN0401	2008	Senegal	M'lomp	12.5617	-16.5762	Health facility	M'lomp village dispensary	Unknown	Catchment	July	1998	December	2002	Retrospective	Incidence, confirmed (outpatient)	Yes	Decrease	Decrease	-19%	Yes	(Sarrassat et al, 2008)
147	MOZ0502	2007	Mozambique	Maputo	-26.3954	32.4502	Community	Cross-sectional surveys in Lumbombo Spatial Development Initiative (LSDI) Zone 1	Admin	Digitize	NR	1999	NR	2005	Cross-sectional	PfPR	No (RDT)	Decrease	Decrease	-61%	Yes	(Sharp et al, 2007)
148	MOZ0201	2007	Mozambique	Maputo	-25.8347	32.4952	Community	Cross-sectional surveys in LSDI Zone 1A	Admin	Admin	NR	2000	NR	2005	Cross-sectional	PfPR	No (RDT)	Decrease	Decrease	-67%	Yes	(Sharp et al, 2007)
149	MOZ0503	2007	Mozambique	Maputo	-25.3892	32.3182	Community	Cross-sectional surveys in LSDI Zone 2	Admin	Digitize	NR	2002	NR	2005	Cross-sectional	PfPR	No (RDT)	Decrease	Decrease	-49%	Yes	(Sharp et al, 2007)
150	MOZ0202	2007	Mozambique	Maputo	-24.7018	32.4401	Community	Cross-sectional surveys in LSDI Zone 3	Admin	Admin	NR	2003	NR	2005	Cross-sectional	PfPR	No (RDT)	Decrease	Decrease	-37%	Yes	(Sharp et al, 2007)
151	MOZ0203	2007	Mozambique	Maputo	-26.0346	32.3527	Community	Cross-sectional surveys in LSDI Zone 2A	Admin	Admin	NR	1999	NR	2005	Cross-sectional	PfPR	No (RDT)	Decrease	Decrease	-50%	Yes	(Sharp et al, 2007)
152	ZAF0101	2007	South Africa	KwaZulu-Natal	-28.684	30.7569	HMIS	Malaria Information Systems reported cases	Admin	Admin	January	1999	December	2005	Retrospective	PfPR	Yes	Decrease	Decrease	-96%	Yes	(Sharp et al, 2007)
153	ZAF0102	2007	South Africa	Mpumalanga	-25.7904	30.2204	HMIS	Malaria Information Systems reported cases	Admin	Admin	January	1999	December	2005	Retrospective	PfPR	Yes	Decrease	Decrease	-78%	Yes	(Sharp et al, 2007)
154	SWZ0501	2007	Swaziland	All	-26.5647	31.5015	HMIS	Malaria Information Systems reported cases	Admin	Digitize	January	1999	December	2005	Retrospective	PfPR	Yes	Decrease	Decrease	-95%	Yes	(Sharp et al, 2007)
308	KEN0423	2011	Kenya	Kericho	-0.362986	35.2988	Health facility	Cases from Unilever Tea Kenya Ltd (UTKL) tea estate hospital (lat/long for Central Hospital in Kericho)	Unknown	Catchment	January	1966	May	2010	Retrospective	Number of cases, unconfirmed (inpatient and outpatient)	NR	Decrease (following very large increase in the 1990s and early 2000s)	Decrease	-~50%	No	(Stern et al, 2011)
310	ZMB0402	2011	Zambia	Macha	-16.4244	26.7822	Health facility	Cross-sectional surveys conducted in the Macha Hospital catchment area (575 km2; lat/long is for Macha Hospital)	Unknown	Catchment	April	2007	December	2009	Cross-sectional	PfPR	No (RDT)	Decrease	Decrease	-94%	No	(Sutcliffe et al, 2011)
183	STP0601	2009	São Tomé and Príncipe	Cantagalo	0.23569	6.69563	HMIS	Health information system (HIS) records	Point	Point	January	1995	December	2007	Retrospective	Number of cases, confirmed (outpatient)	Yes (or RDT)	Decrease	Decrease	-92%	Yes	(Teklehaimanot et al, 2009)
184	STP0601	2009	São Tomé and Príncipe	Cantagalo	0.23569	6.69563	HMIS	Health information system (HIS) records	Point	Point	January	1995	December	2007	Retrospective	Number of cases, confirmed (outpatient)	Yes (or RDT)	Decrease	Decrease	-84%	Yes	(Teklehaimanot et al, 2009)
185	STP0602	2009	São Tomé and Príncipe	Caue	0.135269	6.59896	HMIS	Health information system (HIS) records	Point	Point	January	1995	December	2007	Retrospective	Number of cases, confirmed (outpatient)	Yes (or RDT)	Decrease	Decrease	-86%	Yes	(Teklehaimanot et al, 2009)
186	STP0602	2009	São Tomé and Príncipe	Caue	0.135269	6.59896	HMIS	Health information system (HIS) records	Point	Point	January	1995	December	2007	Retrospective	Number of cases, confirmed (outpatient)	Yes (or RDT)	Decrease	Decrease	-71%	Yes	(Teklehaimanot et al, 2009)
187	STP0602	2009	São Tomé and Príncipe	Caue	0.135269	6.59896	HMIS	Health information system (HIS) records	Point	Point	January	1995	December	2007	Retrospective	Number of cases, confirmed (inpatient)	Yes (or RDT)	Decrease	Decrease	-88%	Yes	(Teklehaimanot et al, 2009)
188	STP0602	2009	São Tomé and Príncipe	Caue	0.135269	6.59896	HMIS	Health information system (HIS) records	Point	Point	January	1995	December	2007	Retrospective	Number of cases, confirmed (inpatient)	Yes (or RDT)	Decrease	Decrease	-75%	Yes	(Teklehaimanot et al, 2009)
189	STP0603	2009	São Tomé and Príncipe	Lemba	0.245475	6.51381	HMIS	Health information system (HIS) records	Point	Point	January	1995	December	2007	Retrospective	Number of cases, confirmed (outpatient)	Yes (or RDT)	Decrease	Decrease	-88%	Yes	(Teklehaimanot et al, 2009)
190	STP0603	2009	São Tomé and Príncipe	Lemba	0.245475	6.51381	HMIS	Health information system (HIS) records	Point	Point	January	1995	December	2007	Retrospective	Number of cases, confirmed (outpatient)	Yes (or RDT)	Decrease	Decrease	-81%	Yes	(Teklehaimanot et al, 2009)
191	STP0603	2009	São Tomé and Príncipe	Lemba	0.245475	6.51381	HMIS	Health information system (HIS) records	Point	Point	January	1995	December	2007	Retrospective	Number of cases, confirmed (inpatient)	Yes (or RDT)	Decrease	Decrease	-98%	Yes	(Teklehaimanot et al, 2009)
192	STP0603	2009	São Tomé and Príncipe	Lemba	0.245475	6.51381	HMIS	Health information system (HIS) records	Point	Point	January	1995	December	2007	Retrospective	Number of cases, confirmed (inpatient)	Yes (or RDT)	Decrease	Decrease	-96%	Yes	(Teklehaimanot et al, 2009)
193	STP0604	2009	São Tomé and Príncipe	Lobata	0.364091	6.65288	HMIS	Health information system (HIS) records	Point	Point	January	1995	December	2007	Retrospective	Number of cases, confirmed (outpatient)	Yes (or RDT)	Decrease	Decrease	-97%	Yes	(Teklehaimanot et al, 2009)
194	STP0604	2009	São Tomé and Príncipe	Lobata	0.364091	6.65288	HMIS	Health information system (HIS) records	Point	Point	January	1995	December	2007	Retrospective	Number of cases, confirmed (outpatient)	Yes (or RDT)	Decrease	Decrease	-94%	Yes	(Teklehaimanot et al, 2009)
195	STP0604	2009	São Tomé and Príncipe	Lobata	0.364091	6.65288	HMIS	Health information system (HIS) records	Point	Point	January	1995	December	2007	Retrospective	Number of cases, confirmed (inpatient)	Yes (or RDT)	Decrease	Decrease	-60%	Yes	(Teklehaimanot et al, 2009)
196	STP0604	2009	São Tomé and Príncipe	Lobata	0.364091	6.65288	HMIS	Health information system (HIS) records	Point	Point	January	1995	December	2007	Retrospective	Number of cases, confirmed (inpatient)	Yes (or RDT)	Decrease	Decrease	-65%	Yes	(Teklehaimanot et al, 2009)
197	STP0605	2009	São Tomé and Príncipe	Me Zochi	0.308817	6.65323	HMIS	Health information system (HIS) records	Point	Point	January	1995	December	2007	Retrospective	Number of cases, confirmed (outpatient)	Yes (or RDT)	Decrease	Decrease	-95%	Yes	(Teklehaimanot et al, 2009)
198	STP0605	2009	São Tomé and Príncipe	Me Zochi	0.308817	6.65323	HMIS	Health information system (HIS) records	Point	Point	January	1995	December	2007	Retrospective	Number of cases, confirmed (outpatient)	Yes (or RDT)	Decrease	Decrease	-93%	Yes	(Teklehaimanot et al, 2009)
199	STP0606	2009	São Tomé and Príncipe	Regaio Autonoma do Principe	1.61581	7.40542	HMIS	Health information system (HIS) records	Point	Point	January	1995	December	2007	Retrospective	Number of cases, confirmed (outpatient)	Yes (or RDT)	Decrease	Decrease	-98%	Yes	(Teklehaimanot et al, 2009)
200	STP0606	2009	São Tomé and Príncipe	Regaio Autonoma do Principe	1.61581	7.40542	HMIS	Health information system (HIS) records	Point	Point	January	1995	December	2007	Retrospective	Number of cases, confirmed (outpatient)	Yes (or RDT)	Decrease	Decrease	-94%	Yes	(Teklehaimanot et al, 2009)
201	STP0606	2009	São Tomé and Príncipe	Regaio Autonoma do Principe	1.61581	7.40542	HMIS	Health information system (HIS) records	Point	Point	January	1995	December	2007	Retrospective	Number of cases, confirmed (inpatient)	Yes (or RDT)	Decrease	Decrease	-97%	Yes	(Teklehaimanot et al, 2009)
202	STP0606	2009	São Tomé and Príncipe	Regaio Autonoma do Principe	1.61581	7.40542	HMIS	Health information system (HIS) records	Point	Point	January	1995	December	2007	Retrospective	Number of cases, confirmed (inpatient)	Yes (or RDT)	Decrease	Decrease	-94%	Yes	(Teklehaimanot et al, 2009)
203	STP0607	2009	São Tomé and Príncipe	Agua Grande	0.345037	6.71674	HMIS	Health information system (HIS) records	Point	Point	January	1995	December	2007	Retrospective	Number of cases, confirmed (outpatient)	Yes (or RDT)	Decrease	Decrease	-97%	Yes	(Teklehaimanot et al, 2009)
204	STP0607	2009	São Tomé and Príncipe	Agua Grande	0.345037	6.71674	HMIS	Health information system (HIS) records	Point	Point	January	1995	December	2007	Retrospective	Number of cases, confirmed (outpatient)	Yes (or RDT)	Decrease	Decrease	-95%	Yes	(Teklehaimanot et al, 2009)
205	STP0607	2009	São Tomé and Príncipe	Agua Grande	0.345037	6.71674	HMIS	Health information system (HIS) records	Point	Point	January	1995	December	2007	Retrospective	Number of cases, confirmed (inpatient)	Yes (or RDT)	Decrease	Decrease	-96%	Yes	(Teklehaimanot et al, 2009)
206	STP0607	2009	São Tomé and Príncipe	Agua Grande	0.345037	6.71674	HMIS	Health information system (HIS) records	Point	Point	January	1995	December	2007	Retrospective	Number of cases, confirmed (inpatient)	Yes (or RDT)	Decrease	Decrease	-84%	Yes	(Teklehaimanot et al, 2009)
383	MOZ0101	2012	Mozambique	Zambezia	-16.6551	36.9827	Community	Cross sectional surveys from 19 sites throughout the province	Admin	Admin	October	2006	October	2008	Cross-sectional	PfPR	No (RDT)	Decrease	Decrease	-39%	No	(Temu et al, 2012)
311	MLI0201	2010	Mali	Gao	16.6653	0.4058	DHS	DHS surveys	Admin	Admin	NR	2001	NR	2006	Retrospective	Incidence, unconfirmed (outpatient)	No	Decrease	Decrease	-~80%	No	(Thuilliez et al, 2010)
312	MLI0202	2010	Mali	Kayes	14.5262	-11.4738	DHS	DHS surveys	Admin	Admin	NR	2001	NR	2006	Retrospective	Incidence, unconfirmed (outpatient)	No	Decrease	Decrease	-~30%	No	(Thuilliez et al, 2010)
313	MLI0203	2010	Mali	Kidal	18.4055	1.3607	DHS	DHS surveys	Admin	Admin	NR	2001	NR	2006	Retrospective	Incidence, unconfirmed (outpatient)	No	Decrease	Decrease	-~100%	No	(Thuilliez et al, 2010)
314	MLI0204	2010	Mali	Koulikoro	13.1743	-7.3458	DHS	DHS surveys	Admin	Admin	NR	2001	NR	2006	Retrospective	Incidence, unconfirmed (outpatient)	No	Decrease	Decrease	-~55%	No	(Thuilliez et al, 2010)
315	MLI0205	2010	Mali	Mopti	14.763	-4.0902	DHS	DHS surveys	Admin	Admin	NR	2001	NR	2006	Retrospective	Incidence, unconfirmed (outpatient)	No	Decrease	Decrease	-~65%	No	(Thuilliez et al, 2010)
316	MLI0206	2010	Mali	Segou	13.691	-6.1795	DHS	DHS surveys	Admin	Admin	NR	2001	NR	2006	Retrospective	Incidence, unconfirmed (outpatient)	No	No change	None	No significant change	No	(Thuilliez et al, 2010)
317	MLI0207	2010	Mali	Sikasso	11.5038	-5.9161	DHS	DHS surveys	Admin	Admin	NR	2001	NR	2006	Retrospective	Incidence, unconfirmed (outpatient)	No	Increase	Increase	20%	No	(Thuilliez et al, 2010)
318	MLI0208	2010	Mali	Tombouctou	21.2	-3.3107	DHS	DHS surveys	Admin	Admin	NR	2001	NR	2006	Retrospective	Incidence, unconfirmed (outpatient)	No	Decrease	Decrease	-~75%	No	(Thuilliez et al, 2010)
319	MLI0101	2010	Mali	Bamako	12.6065	-7.97691	DHS	DHS surveys	Admin	Admin	NR	2001	NR	2006	Retrospective	Incidence, unconfirmed (outpatient)	No	Decrease	Decrease	-~45%	No	(Thuilliez et al, 2010)
207	STP0608	2008	São Tomé and Príncipe	Principe	1.61924	7.40508	Community	Prevalence surveys in <9 year olds	Point	Point	October	2004	November	2006	Cross-sectional	PfPR	Yes	Decrease	Decrease	100%	Yes	(Tseng et al, 2008)
208	STP0609	2008	São Tomé and Príncipe	Neves, Lemba	0.356624	6.54903	Community	Prevalence surveys in <9 year olds	Point	Point	December	2004	February	2007	Cross-sectional	PfPR	Yes	Decrease	Decrease	100%	Yes	(Tseng et al, 2008)
209	STP0610	2008	São Tomé and Príncipe	Micolo, Lobata	0.403358	6.68849	Community	Prevalence surveys in <9 year olds	Point	Point	December	2004	March	2007	Cross-sectional	PfPR	Yes	Decrease	Decrease	93%	Yes	(Tseng et al, 2008)
210	STP0611	2008	São Tomé and Príncipe	Angolares, Caue	0.133542	6.64911	Community	Prevalence surveys in <9 year olds	Point	Point	February	2005	March	2007	Cross-sectional	PfPR	Yes	Decrease	Decrease	97%	Yes	(Tseng et al, 2008)
211	STP0612	2008	São Tomé and Príncipe	Ribeira Afonso, Cantagalo	0.195737	6.70051	Community	Prevalence surveys in <9 year olds	Point	Point	February	2005	April	2007	Cross-sectional	PfPR	Yes	Decrease	Decrease	97%	Yes	(Tseng et al, 2008)
212	STP0613	2008	São Tomé and Príncipe	Trindade, Me-Zoxi	0.299934	6.68311	Community	Prevalence surveys in <9 year olds	Point	Point	March	2005	July	2007	Cross-sectional	PfPR	Yes	Decrease	Decrease	100%	Yes	(Tseng et al, 2008)
213	STP0614	2008	São Tomé and Príncipe	Gamboa, Agua Grande	0.3816	6.71933	Community	Prevalence surveys in <9 year olds	Point	Point	May	2005	December	2007	Cross-sectional	PfPR	Yes	Decrease	Decrease	100%	Yes	(Tseng et al, 2008)
160	ZWE0001	2003	Zimbabwe	National	-19.0003	29.8688	HMIS	National surveillance system	Admin	Admin	January	2001	October	2013	Retrospective	Number of cases, unconfirmed (inpatient and outpatient)	No (only 20% confirmed)	Increase	Increase	-51%	Yes	(Weekly malaria surveillance, 2003)
1	ETH0201	2009	Ethiopia	East Shoa	8.2161	38.9866	Community	Villages throughout the Admin2 region	Admin	Admin	September	2002	August	2006	Cross-sectional	Incidence, confirmed (outpatient)	Yes	Decrease	Decrease	-~100%	Yes	(Yeshiwondim et al, 2009)
323	KEN0603	2010	Kenya	Iguhu	0.166667	34.75	Community	Random samples of school children in Iguhu (lat/long from paper)	Point	Point	May	2004	March	2006	Cross-sectional	PfPR	Yes	Decrease	Decrease	-74%	No	(Zhou et al, 2010)
324	KEN0603	2010	Kenya	Iguhu	0.166667	34.75	Community	Random samples of school children in Iguhu (lat/long from paper)	Point	Point	May	2004	March	2006	Cross-sectional	PfPR	Yes	Decrease	Decrease	-59%	No	(Zhou et al, 2010)
325	KEN0603	2010	Kenya	Iguhu	0.166667	34.75	Community	Random samples of school children in Iguhu (lat/long from paper)	Point	Point	May	2004	March	2006	Cross-sectional	PfPR	Yes	Decrease	Decrease	-25%	No	(Zhou et al, 2010)
326	KEN0603	2010	Kenya	Iguhu	0.166667	34.75	Community	Random samples of school children in Iguhu (lat/long from paper)	Point	Point	May	2004	March	2006	Cross-sectional	PfPR	Yes	Decrease	Decrease	-23%	No	(Zhou et al, 2010)
320	KEN0603	2011	Kenya	Iguhu	0.166667	34.75	Community	Random samples of school children in Iguhu (lat/long from paper)	Point	Point	June	2002	May	2010	Cross-sectional	PfPR	Yes	Decrease overall (decrease followed by increase)	Decrease	-50%	No	(Zhou et al, 2011)
321	KEN0604	2011	Kenya	Marani	-0.583333	34.8	Community	Random samples of school children in Marani (lat/long from paper)	Point	Point	February	2003	May	2010	Cross-sectional	PfPR	Yes	Decrease overall (decrease followed by increase)	Decrease	-80%	No	(Zhou et al, 2011)
322	KEN0605	2011	Kenya	Kombewa	0.116667	34.5	Community	Random samples of school children in Kombewa (lat/long from paper)	Point	Point	June	2003	May	2010	Cross-sectional	PfPR	Yes	No change (decrease followed by increase)	None	-6%	No	(Zhou et al, 2011)
